# Supplementary material for: Tissue, age, sex, and disease patterns of matrisome expression in GTEx transcriptome data
Source: Sci Rep. 2021 Nov 3;11:21549. doi: 10.1038/s41598-021-00943-x (PMC8566510; doi:10.1038/s41598-021-00943-x)
Supplement: Supplementary file 2 — Supplementary Tables. [file 41598_2021_943_MOESM2_ESM.xlsx]

## Sheet: Supplemental_Table_S1
Table S1: Full names and abbreviations of GTEx and TCGA samples used in the text and figures
Official Sample Name	Sample Abbreviation
Adipose - Subcutaneous	ADPSBQ
Adipose – Visceral (Omentum)	ADPVSC
Adrenal Gland	ADRNLG
Artery - Aorta	ARTAORT
Artery - Coronary	ARTCRN
Artery - Tibial	ARTTBL
Bladder	BLADDER
Brain	BRAIN
Brain - Amygdala	BRNAMY
Brain - Anterior cingulate cortex (BA24)	BRNACC
Brain - Caudate (basal ganglia)	BRNCDT
Brain - Cerebellar Hemisphere	BRNCHB
Brain - Cerebellum	BRNCHA
Brain - Cortex	BRNCTXA
Brain - Frontal Cortex (BA9)	BRNCTXB
Brain - Hippocampus	BRNHPP
Brain - Hypothalamus	BRNHPT
Brain - Nucleus accumbens (basal ganglia)	BRNNCC
Brain - Putamen (basal ganglia)	BRNPTM
Brain - Spinal cord (cervical c-1)	BRNSPC
Brain - Substantia nigra	BRNSNG
Breast - Mammary Tissue	BREAST
Cells - Cultured fibroblasts	FIBRBLS
Cells - EBV-transformed lymphocytes	LCL
Cervix - Ectocervix	CRVECT
Cervix - Endocervix	CRVEND
Colon - Sigmoid	CLNSGM
Colon - Transverse	CLNTRN
Esophagus - Gastroesophageal Junction	ESPGEJ
Esophagus - Mucosa	ESPMCS
Esophagus - Muscularis	ESPMSL
Fallopian Tube	FLLPNT
Heart - Atrial Appendage	HRTAA
Heart - Left Ventricle	HRTLV
Kidney - Cortex	KDNCTX
Liver	LIVER
Lung	LUNG
Minor Salivary Gland	SLVGLND
Muscle - Skeletal	MSCLSK
Nerve - Tibial	NERVET
Ovary	OVARY
Pancreas	PNCREAS
Pituitary	PTTARY
Prostate	PRSTTE
Skin - Not Sun Exposed (Suprapubic)	SKINNS
Skin - Sun Exposed (Lower leg)	SKINS
Small Intestine – Terminal Ileum	SIILE
Spleen	SPLEEN
Stomach	STMACH
Testis	TESTIS
Thyroid	THYROID
Uterus	UTERUS
Vagina	VAGINA
Whole Blood	BLOOD
Lung adenocarcinoma	LUAD
Breast invasive carcinoma	BRCA
Colon adenocarcinoma	COAD
Thyroid carcinoma	THCA
Prostate adenocarcinoma	PRAD
Esophageal carcinoma	ESCA
Ovarian serous cystadenocarcinoma	OV
Stomach adenocarcinoma	STAD
Pancreatic adenocarcinoma	PAAD
Liver hepatocellular carcinoma	LIHC

## Sheet: Supplemental_Table_S2
Table S2: Genes that significantly correlated with age in different tissues
Gene.Symbol	pvalue	pvalue_adjusted	estimates	division	tissue	all.correct.pval
MFAP2	0.00036906	0.00574651	0.167582	Core matrisome	adipose_subcutaneous	0.0106238
COL16A1	0.00119838	0.0125477	0.119608	Core matrisome	adipose_subcutaneous	0.0241637
COL8A2	3.35e-05	0.00115782	0.233537	Core matrisome	adipose_subcutaneous	0.00175891
PODN	8.68e-06	0.000499038	0.170604	Core matrisome	adipose_subcutaneous	0.000626705
COL11A1	0.000748726	0.00927885	0.410542	Core matrisome	adipose_subcutaneous	0.0174818
CTSK	8.97e-06	0.00050773	0.235721	Matrisome-associated	adipose_subcutaneous	0.000630415
HAPLN2	0.00218653	0.0185144	0.194534	Core matrisome	adipose_subcutaneous	0.0360773
BCAN	0.000547018	0.00750367	0.1942	Core matrisome	adipose_subcutaneous	0.0137944
TNN	9.46e-07	0.000121193	-0.344783	Core matrisome	adipose_subcutaneous	0.000109606
AGT	0.000456849	0.00665147	0.221788	Matrisome-associated	adipose_subcutaneous	0.0121516
PXDN	4.49e-06	0.000328604	-0.112093	Core matrisome	adipose_subcutaneous	0.000379584
ADAM23	8.95e-06	0.00050773	0.233613	Matrisome-associated	adipose_subcutaneous	0.000630415
SNED1	0.000292603	0.00494557	0.106097	Core matrisome	adipose_subcutaneous	0.00901608
COL7A1	0.000118508	0.00264042	0.193926	Core matrisome	adipose_subcutaneous	0.00464011
P4HTM	0.000314666	0.00518121	0.0672786	Matrisome-associated	adipose_subcutaneous	0.00946269
ITIH3	0.000453006	0.00662124	0.327082	Matrisome-associated	adipose_subcutaneous	0.0121516
ITIH4	0.00185129	0.0166616	0.1396	Matrisome-associated	adipose_subcutaneous	0.0321122
PLOD2	0.000736525	0.0091823	-0.126392	Matrisome-associated	adipose_subcutaneous	0.0173495
IGSF10	3.84e-05	0.0012687	-0.187998	Core matrisome	adipose_subcutaneous	0.00195282
ADAMTS3	0.000435796	0.00641473	0.142682	Matrisome-associated	adipose_subcutaneous	0.0118991
FRAS1	0.0018929	0.0168339	0.215975	Core matrisome	adipose_subcutaneous	0.0326399
HPSE	0.000296301	0.00498392	0.128864	Matrisome-associated	adipose_subcutaneous	0.00908206
COL25A1	1.71e-09	1.53e-06	-0.242378	Core matrisome	adipose_subcutaneous	4.76e-07
ADAMTS12	3.15e-07	5.97e-05	-0.149945	Matrisome-associated	adipose_subcutaneous	4.35e-05
SPOCK1	0.000128773	0.00279277	0.16239	Core matrisome	adipose_subcutaneous	0.00493148
SERPINB1	0.00106699	0.0116851	0.0551926	Matrisome-associated	adipose_subcutaneous	0.022514
LAMA4	4.5e-08	1.59e-05	-0.133622	Core matrisome	adipose_subcutaneous	8.03e-06
CTGF	1.72e-06	0.000169092	0.227828	Core matrisome	adipose_subcutaneous	0.000178093
SMOC2	2.62e-06	0.000225391	0.207539	Core matrisome	adipose_subcutaneous	0.000244118
AEBP1	0.000109978	0.00251007	0.128181	Core matrisome	adipose_subcutaneous	0.00437463
ELN	0.00213574	0.0182072	0.151421	Core matrisome	adipose_subcutaneous	0.0353847
LOXL2	9.39e-05	0.00224423	-0.131915	Matrisome-associated	adipose_subcutaneous	0.00384942
PLAT	0.000889441	0.0104508	0.159997	Matrisome-associated	adipose_subcutaneous	0.0196058
CRISPLD1	0.000833286	0.00995163	0.264301	Core matrisome	adipose_subcutaneous	0.0189159
CTHRC1	5.65e-06	0.000383854	0.258302	Core matrisome	adipose_subcutaneous	0.000449798
NOV	1.21e-05	0.000609537	0.335615	Core matrisome	adipose_subcutaneous	0.000778643
WISP1	3.53e-05	0.00119545	0.33314	Core matrisome	adipose_subcutaneous	0.00183559
ADAMTSL2	3.2e-07	5.99e-05	0.31003	Matrisome-associated	adipose_subcutaneous	4.37e-05
ITIH5	0.000615532	0.00812814	-0.125552	Matrisome-associated	adipose_subcutaneous	0.0151307
COL17A1	0.000974098	0.0110355	0.293485	Core matrisome	adipose_subcutaneous	0.0211785
HTRA1	0.000622088	0.00816867	0.107011	Matrisome-associated	adipose_subcutaneous	0.015249
PRG2	0.00136882	0.0137528	0.191825	Core matrisome	adipose_subcutaneous	0.0265305
SERPING1	0.00337477	0.0249472	0.0585143	Matrisome-associated	adipose_subcutaneous	0.0486134
VWCE	6.79e-05	0.00182609	0.140145	Core matrisome	adipose_subcutaneous	0.00297952
LTBP3	0.000474962	0.006834	0.0858145	Core matrisome	adipose_subcutaneous	0.0125192
ADAMTS15	0.00265385	0.0211969	-0.120291	Matrisome-associated	adipose_subcutaneous	0.0411759
MFAP5	0.00160544	0.0150828	0.17782	Core matrisome	adipose_subcutaneous	0.0293609
A2ML1	0.00239373	0.0195654	0.241228	Matrisome-associated	adipose_subcutaneous	0.0382603
MGP	8.18e-05	0.00204197	0.14997	Core matrisome	adipose_subcutaneous	0.00345148
IGFBP6	2.3e-05	0.000933061	0.238611	Core matrisome	adipose_subcutaneous	0.00129671
LUM	0.000717962	0.00904112	0.208786	Core matrisome	adipose_subcutaneous	0.0170499
DCN	0.000482797	0.00692039	0.155474	Core matrisome	adipose_subcutaneous	0.0126685
MMP17	0.00153869	0.0147554	-0.127212	Matrisome-associated	adipose_subcutaneous	0.0286
COL4A1	6.29e-10	6.54e-07	-0.195767	Core matrisome	adipose_subcutaneous	2.12e-07
COL4A2	2.71e-10	4.16e-07	-0.151802	Core matrisome	adipose_subcutaneous	1.06e-07
GAS6	3.16e-08	1.21e-05	0.158949	Core matrisome	adipose_subcutaneous	5.82e-06
NID2	0.000887759	0.0104425	-0.125769	Core matrisome	adipose_subcutaneous	0.0196058
PAPLN	0.00312042	0.0236813	0.126538	Core matrisome	adipose_subcutaneous	0.0460097
LTBP2	3.87e-10	5.19e-07	0.28883	Core matrisome	adipose_subcutaneous	1.44e-07
SERPINA3	0.00108038	0.0117512	0.230054	Matrisome-associated	adipose_subcutaneous	0.0226997
TGM5	6.16e-05	0.00172992	0.320053	Matrisome-associated	adipose_subcutaneous	0.00274935
MFAP1	0.000174424	0.00339746	0.0428589	Core matrisome	adipose_subcutaneous	0.00629436
LOXL1	8.12e-05	0.00203805	0.189142	Matrisome-associated	adipose_subcutaneous	0.00343478
CTSH	0.00173298	0.0158798	0.103605	Matrisome-associated	adipose_subcutaneous	0.0305137
HAPLN3	1.5e-08	7e-06	0.203874	Core matrisome	adipose_subcutaneous	3.04e-06
MFGE8	3.42e-05	0.00117422	0.0923647	Core matrisome	adipose_subcutaneous	0.00177898
MMP2	3.08e-05	0.00110226	0.212084	Matrisome-associated	adipose_subcutaneous	0.00165126
OGFOD1	0.00179724	0.0162926	0.0439924	Matrisome-associated	adipose_subcutaneous	0.0313613
ADAMTS18	6.03e-05	0.00170304	-0.36229	Matrisome-associated	adipose_subcutaneous	0.00271398
MFAP4	0.00121721	0.0126711	0.174027	Core matrisome	adipose_subcutaneous	0.0244587
IGFBP4	0.00125711	0.0129072	0.0979055	Core matrisome	adipose_subcutaneous	0.0249737
TIMP2	0.000122879	0.00270248	0.114019	Matrisome-associated	adipose_subcutaneous	0.00474754
SERPINB2	0.00164569	0.0153341	0.290152	Matrisome-associated	adipose_subcutaneous	0.0296325
SERPINB8	0.0013062	0.0132659	0.0678267	Matrisome-associated	adipose_subcutaneous	0.0256579
COL5A3	0.00138564	0.0138277	-0.111683	Core matrisome	adipose_subcutaneous	0.02665
PODNL1	0.000495584	0.00704037	0.196958	Core matrisome	adipose_subcutaneous	0.0129458
COMP	9.32e-06	0.000513782	0.539294	Core matrisome	adipose_subcutaneous	0.000644914
ADAM33	0.00173738	0.0158807	0.145329	Matrisome-associated	adipose_subcutaneous	0.0305513
EMILIN3	0.000117038	0.00262956	0.362181	Core matrisome	adipose_subcutaneous	0.00460312
WISP2	1.98e-09	1.68e-06	0.307799	Core matrisome	adipose_subcutaneous	5.31e-07
SLPI	0.000103745	0.00240294	0.266702	Matrisome-associated	adipose_subcutaneous	0.00419342
SULF2	0.000181859	0.00350223	0.0950619	Matrisome-associated	adipose_subcutaneous	0.00648248
MMP11	0.00199321	0.0174364	0.156514	Matrisome-associated	adipose_subcutaneous	0.0336948
EMID1	0.000371796	0.00575545	0.160493	Core matrisome	adipose_subcutaneous	0.0106487
CHADL	0.000291101	0.00493188	0.150688	Core matrisome	adipose_subcutaneous	0.00901608
FBLN1	4.21e-06	0.000313166	0.214822	Core matrisome	adipose_subcutaneous	0.000359164
CRELD2	0.000358399	0.00565292	0.0723958	Core matrisome	adipose_subcutaneous	0.0104545
TIMP1	0.000791781	0.00965305	0.123074	Matrisome-associated	adipose_subcutaneous	0.0182339
BGN	0.0011281	0.0121199	0.151365	Core matrisome	adipose_subcutaneous	0.0231805
CRIM1	0.0018436	0.0313513	0.0880042	Core matrisome	adipose_visceral__omentum	0.0320423
TNFAIP6	0.000199621	0.00997794	-0.37122	Core matrisome	adipose_visceral__omentum	0.00697357
SERPINI1	0.000259304	0.0113085	-0.174325	Matrisome-associated	adipose_visceral__omentum	0.00837332
SMOC2	4.52e-05	0.00467759	0.192728	Core matrisome	adipose_visceral__omentum	0.00216734
COL28A1	0.000260686	0.0113356	-0.307161	Core matrisome	adipose_visceral__omentum	0.00838701
SSPO	0.00161768	0.0291744	-0.161297	Core matrisome	adipose_visceral__omentum	0.029431
PCSK5	3.6e-05	0.00412941	0.145015	Matrisome-associated	adipose_visceral__omentum	0.00185367
SVEP1	9.24e-06	0.0019024	0.179104	Core matrisome	adipose_visceral__omentum	0.000641943
PLAU	0.000593726	0.017541	-0.23126	Matrisome-associated	adipose_visceral__omentum	0.0146771
LOXL4	3.93e-05	0.00435769	0.172826	Matrisome-associated	adipose_visceral__omentum	0.00198151
EFEMP2	0.000803247	0.0206371	0.0751414	Core matrisome	adipose_visceral__omentum	0.018377
ADAMTS8	5.82e-06	0.0014374	-0.359803	Matrisome-associated	adipose_visceral__omentum	0.000460893
GAS6	0.0018819	0.0316337	0.110566	Core matrisome	adipose_visceral__omentum	0.0324965
MMP14	0.0032555	0.0424198	0.0979446	Matrisome-associated	adipose_visceral__omentum	0.0474815
LTBP2	0.000216874	0.0103541	0.165876	Core matrisome	adipose_visceral__omentum	0.00735607
FBLN5	0.00247894	0.0368835	0.104327	Core matrisome	adipose_visceral__omentum	0.0391222
TGM5	3.39e-07	0.000261443	0.372686	Matrisome-associated	adipose_visceral__omentum	4.51e-05
LAMA1	0.00044627	0.0151128	0.255826	Core matrisome	adipose_visceral__omentum	0.0120805
SERPINB2	0.00330602	0.0427958	-0.422278	Matrisome-associated	adipose_visceral__omentum	0.0480182
LRG1	0.00236317	0.035938	-0.235725	Core matrisome	adipose_visceral__omentum	0.0380148
WISP2	4.72e-07	0.000336893	0.352772	Core matrisome	adipose_visceral__omentum	6.03e-05
COL9A3	9.71e-05	0.00665891	-0.236002	Core matrisome	adipose_visceral__omentum	0.00394132
SRPX2	0.00141092	0.0274537	0.130509	Core matrisome	adipose_visceral__omentum	0.026988
FGG	7.29e-05	0.0455099	-1.0544	Core matrisome	adrenal_gland	0.00315857
RELN	0.00345969	0.258216	0.482542	Core matrisome	adrenal_gland	0.0495089
ADAM28	0.000461261	0.113378	0.295761	Matrisome-associated	adrenal_gland	0.0122318
HTRA4	8.28e-05	0.0455099	-0.444324	Matrisome-associated	adrenal_gland	0.00348316
VWCE	3.06e-05	0.0268685	0.268571	Core matrisome	adrenal_gland	0.00165126
PZP	0.00201857	0.218896	-0.321224	Matrisome-associated	adrenal_gland	0.033905
MMP14	0.00129018	0.185315	-0.16184	Matrisome-associated	adrenal_gland	0.0254306
GLDN	0.00100728	0.161777	0.325216	Core matrisome	adrenal_gland	0.0217379
PLOD1	1.69e-05	0.000356077	0.151812	Matrisome-associated	artery_aorta	0.00103277
TINAGL1	3.54e-06	0.000100822	0.15506	Core matrisome	artery_aorta	0.000314195
COL16A1	9.68e-10	1.09e-07	0.221251	Core matrisome	artery_aorta	3.03e-07
COL8A2	1.21e-05	0.000270797	0.175654	Core matrisome	artery_aorta	0.000778643
RSPO1	3.25e-06	9.37e-05	0.5476	Core matrisome	artery_aorta	0.000293338
COL9A2	7.09e-07	2.76e-05	-0.27325	Core matrisome	artery_aorta	8.67e-05
PODN	0.00305616	0.0190647	-0.201483	Core matrisome	artery_aorta	0.0452529
COL24A1	0.00167453	0.0121402	0.273676	Core matrisome	artery_aorta	0.0299364
COL11A1	2.88e-11	5.12e-09	0.636661	Core matrisome	artery_aorta	2.02e-08
ECM1	0.000409786	0.00421019	0.172075	Core matrisome	artery_aorta	0.0114023
ADAMTSL4	0.000160551	0.00205114	-0.187356	Matrisome-associated	artery_aorta	0.00591572
THBS3	9.54e-08	5.42e-06	0.114561	Core matrisome	artery_aorta	1.58e-05
FAM20B	2.8e-07	1.36e-05	-0.0877582	Matrisome-associated	artery_aorta	3.95e-05
LAMC1	1.15e-06	4.05e-05	-0.107936	Core matrisome	artery_aorta	0.000124513
HMCN1	0.00201717	0.0138636	-0.16262	Core matrisome	artery_aorta	0.033905
FMOD	2.01e-08	1.42e-06	0.218383	Core matrisome	artery_aorta	3.86e-06
PRELP	2.01e-07	1.01e-05	0.259819	Core matrisome	artery_aorta	2.97e-05
MATN3	0.000872249	0.00741962	0.20458	Core matrisome	artery_aorta	0.0193732
CRIM1	0.0017264	0.0124168	0.150271	Core matrisome	artery_aorta	0.0304285
LOXL3	3.71e-05	0.00065735	0.106273	Matrisome-associated	artery_aorta	0.00189915
FBLN7	1.13e-05	0.000256652	-0.213375	Core matrisome	artery_aorta	0.000744396
COL5A2	0.00151722	0.0112926	0.105314	Core matrisome	artery_aorta	0.0283399
IGFBP2	1.58e-09	1.67e-07	0.327459	Core matrisome	artery_aorta	4.6e-07
CRELD1	0.00166767	0.0120953	0.119775	Core matrisome	artery_aorta	0.0299052
TIMP4	0.00172097	0.0123925	-0.221144	Matrisome-associated	artery_aorta	0.0304187
COLQ	7.53e-06	0.000187058	0.212515	Core matrisome	artery_aorta	0.000573209
ITIH4	4.48e-05	0.000757982	-0.290508	Matrisome-associated	artery_aorta	0.00215521
COL8A1	9.6e-13	2.67e-10	0.433155	Core matrisome	artery_aorta	1.2e-09
ABI3BP	3.72e-07	1.69e-05	-0.26714	Core matrisome	artery_aorta	4.9e-05
COL6A6	1.09e-05	0.000247407	-0.415752	Core matrisome	artery_aorta	0.000722128
MASP1	2.04e-11	3.77e-09	0.632028	Matrisome-associated	artery_aorta	1.55e-08
HTRA3	1.07e-08	8.23e-07	-0.491567	Matrisome-associated	artery_aorta	2.31e-06
SLIT2	0.00104349	0.00852062	-0.127907	Core matrisome	artery_aorta	0.0222179
SPARCL1	3.16e-06	9.2e-05	-0.165363	Core matrisome	artery_aorta	0.000286525
SPP1	0.00119725	0.00947698	0.512786	Core matrisome	artery_aorta	0.0241637
ESM1	0.000519359	0.00504939	0.457624	Core matrisome	artery_aorta	0.0133478
ADAM19	0.000247618	0.00287902	-0.156371	Matrisome-associated	artery_aorta	0.00816161
TNXB	0.00135756	0.0103696	-0.171903	Core matrisome	artery_aorta	0.0263415
COL11A2	0.00246789	0.0161753	0.104977	Core matrisome	artery_aorta	0.0390533
COL12A1	6.52e-07	2.58e-05	0.225304	Core matrisome	artery_aorta	8.09e-05
COL10A1	3.51e-14	1.35e-11	0.916731	Core matrisome	artery_aorta	8.7e-11
CTGF	1.61e-05	0.000342764	0.347902	Core matrisome	artery_aorta	0.000993377
FNDC1	0.0025356	0.0165293	-0.233058	Core matrisome	artery_aorta	0.0398111
THBS2	0.000395091	0.00409407	0.204931	Core matrisome	artery_aorta	0.0110816
AEBP1	0.000840323	0.00720965	0.11309	Core matrisome	artery_aorta	0.0189286
IGFBP3	0.000249281	0.00289463	0.221913	Core matrisome	artery_aorta	0.00818558
FGL2	2.13e-07	1.07e-05	-0.249978	Core matrisome	artery_aorta	3.1e-05
ADAM22	5.4e-25	4.89e-21	-0.632338	Matrisome-associated	artery_aorta	9.46e-21
SERPINE1	8.38e-05	0.00124522	0.38843	Matrisome-associated	artery_aorta	0.00351084
MMP16	0.000580831	0.00549362	-0.169406	Matrisome-associated	artery_aorta	0.0144605
MATN2	0.000726513	0.00645975	-0.172494	Core matrisome	artery_aorta	0.017183
CTHRC1	7.04e-07	2.75e-05	0.342153	Core matrisome	artery_aorta	8.67e-05
ADAMTSL1	4.92e-05	0.000814007	-0.154333	Matrisome-associated	artery_aorta	0.0023082
OMD	0.00345309	0.020761	0.164667	Core matrisome	artery_aorta	0.0494971
COL27A1	0.000342254	0.003673	-0.184942	Core matrisome	artery_aorta	0.0101185
LAMC3	2.36e-06	7.36e-05	-0.403083	Core matrisome	artery_aorta	0.000225873
NTNG2	0.00258441	0.016769	-0.154339	Core matrisome	artery_aorta	0.0403501
ADAMTSL2	0.00337274	0.0204176	0.218067	Matrisome-associated	artery_aorta	0.0486134
ITIH5	8.96e-06	0.000213527	0.25729	Matrisome-associated	artery_aorta	0.000630415
ITIH2	0.000155067	0.00200226	0.21221	Matrisome-associated	artery_aorta	0.00574995
COL13A1	0.00105641	0.00859503	0.185909	Core matrisome	artery_aorta	0.0224112
LOXL4	0.00155678	0.0115149	0.121042	Matrisome-associated	artery_aorta	0.0288021
ADAM12	0.00274866	0.0176388	0.287186	Matrisome-associated	artery_aorta	0.0420884
CTSD	5.51e-12	1.18e-09	0.245826	Matrisome-associated	artery_aorta	5.36e-09
SPON1	1.33e-09	1.42e-07	-0.388983	Core matrisome	artery_aorta	3.94e-07
PAMR1	0.00146938	0.0110009	0.327971	Matrisome-associated	artery_aorta	0.0277422
EFEMP2	0.000651715	0.00598883	0.0687373	Core matrisome	artery_aorta	0.0158207
P4HA3	0.00114477	0.00913068	0.255553	Matrisome-associated	artery_aorta	0.0233516
NELL2	0.00170315	0.0122959	0.319122	Core matrisome	artery_aorta	0.0302317
NTN4	1.11e-10	1.6e-08	-0.203136	Core matrisome	artery_aorta	5.26e-08
GAS6	1.48e-08	1.1e-06	0.268506	Core matrisome	artery_aorta	3.04e-06
EGLN3	0.000170116	0.00214607	0.367442	Matrisome-associated	artery_aorta	0.00618273
SMOC1	5.01e-05	0.000826644	-0.295638	Core matrisome	artery_aorta	0.00234418
THBS1	9.86e-08	5.58e-06	0.494956	Core matrisome	artery_aorta	1.61e-05
MFAP1	0.000722217	0.00642471	-0.07094	Core matrisome	artery_aorta	0.0171277
GLDN	0.000158226	0.00203146	0.158467	Core matrisome	artery_aorta	0.00584234
THSD4	4.27e-06	0.000118315	-0.268784	Core matrisome	artery_aorta	0.000363152
ADAMTS7	1.83e-09	1.86e-07	0.347912	Matrisome-associated	artery_aorta	5e-07
MMP15	0.0010649	0.00864481	-0.16727	Matrisome-associated	artery_aorta	0.022514
NTN1	3.52e-18	4.9e-15	-0.530314	Core matrisome	artery_aorta	2.05e-14
C17orf58	0.00156731	0.0115714	-0.180274	Matrisome-associated	artery_aorta	0.0289052
PODNL1	9.99e-17	8.22e-14	0.550771	Core matrisome	artery_aorta	4.37e-13
HAPLN4	0.00123702	0.00970268	0.25572	Core matrisome	artery_aorta	0.024715
EGLN2	0.000349814	0.00373317	0.0690978	Matrisome-associated	artery_aorta	0.0103071
WISP2	5.17e-09	4.48e-07	0.341873	Core matrisome	artery_aorta	1.22e-06
MMP9	0.00158927	0.0116954	0.449587	Matrisome-associated	artery_aorta	0.0291261
SULF2	0.000321384	0.00351094	-0.117753	Matrisome-associated	artery_aorta	0.00956558
CTSZ	1.97e-07	9.97e-06	0.159721	Matrisome-associated	artery_aorta	2.94e-05
COL18A1	1.84e-06	5.91e-05	-0.154981	Core matrisome	artery_aorta	0.000187877
EMID1	0.00194356	0.0135116	-0.24668	Core matrisome	artery_aorta	0.0332839
FBLN1	8.95e-05	0.00131218	-0.256381	Core matrisome	artery_aorta	0.00370389
ECM1	0.00293172	0.260931	0.237318	Core matrisome	artery_coronary	0.0440815
ADAM19	0.000917461	0.235302	-0.270021	Matrisome-associated	artery_coronary	0.020122
ADAMTS8	0.00274585	0.260931	-0.562821	Matrisome-associated	artery_coronary	0.0420884
LUM	0.000449265	0.212133	0.311872	Core matrisome	artery_coronary	0.0121343
LAMA3	0.00253806	0.260931	0.233749	Core matrisome	artery_coronary	0.0398111
CST3	0.00218707	0.260931	0.13483	Matrisome-associated	artery_coronary	0.0360773
VWA1	0.00123379	0.00360705	-0.106237	Core matrisome	artery_tibial	0.0246785
MASP2	1.6e-09	2.81e-08	0.23176	Matrisome-associated	artery_tibial	4.6e-07
PLOD1	3.53e-06	2.17e-05	0.152253	Matrisome-associated	artery_tibial	0.000314195
COL16A1	3.55e-11	1.12e-09	0.201122	Core matrisome	artery_tibial	2.33e-08
RSPO1	2.26e-09	3.75e-08	-0.377877	Core matrisome	artery_tibial	5.9e-07
COL9A2	2.34e-07	2.05e-06	0.272137	Core matrisome	artery_tibial	3.38e-05
CYR61	1.32e-05	6.87e-05	0.243794	Core matrisome	artery_tibial	0.000839629
COL24A1	0.00113532	0.0033551	0.250196	Core matrisome	artery_tibial	0.0232149
COL11A1	1.59e-12	8.34e-11	0.702997	Core matrisome	artery_tibial	1.74e-09
ECM1	6.43e-06	3.68e-05	0.198141	Core matrisome	artery_tibial	0.00050241
CTSS	4.8e-06	2.83e-05	0.244748	Matrisome-associated	artery_tibial	0.000397812
CTSK	0.000375778	0.00127909	0.179665	Matrisome-associated	artery_tibial	0.0106594
THBS3	2.95e-13	1.99e-11	0.163359	Core matrisome	artery_tibial	4.3e-10
HAPLN2	5.71e-05	0.000246443	-0.242223	Core matrisome	artery_tibial	0.00260823
FAM20B	3.38e-09	5.25e-08	-0.0908552	Matrisome-associated	artery_tibial	8.46e-07
LAMC1	3.9e-07	3.2e-06	-0.0725168	Core matrisome	artery_tibial	5.06e-05
HMCN1	0.00265467	0.00699893	0.159399	Core matrisome	artery_tibial	0.0411759
PRG4	0.00223889	0.00603454	0.255162	Core matrisome	artery_tibial	0.0365533
FMOD	0.00172411	0.00481373	0.0866508	Core matrisome	artery_tibial	0.0304187
LAMB3	0.0010914	0.00323988	0.169598	Core matrisome	artery_tibial	0.0227944
ADAM17	0.000808286	0.00249762	0.0569685	Matrisome-associated	artery_tibial	0.0184441
MATN3	0.000353209	0.0012145	0.145502	Core matrisome	artery_tibial	0.0103722
EFEMP1	0.000148471	0.000570665	0.12326	Core matrisome	artery_tibial	0.00554058
LOXL3	3.16e-07	2.68e-06	0.142657	Matrisome-associated	artery_tibial	4.35e-05
COL5A2	3.07e-05	0.000143909	0.119506	Core matrisome	artery_tibial	0.00165126
ADAM23	4.18e-12	1.89e-10	0.356356	Matrisome-associated	artery_tibial	4.3e-09
FN1	1.72e-05	8.69e-05	0.197555	Core matrisome	artery_tibial	0.0010356
IGFBP2	1.28e-09	2.32e-08	0.41691	Core matrisome	artery_tibial	3.88e-07
IGFBP5	3.34e-07	2.81e-06	0.230818	Core matrisome	artery_tibial	4.51e-05
SERPINE2	0.00289997	0.00757306	0.235423	Matrisome-associated	artery_tibial	0.0437968
COL4A4	0.00168993	0.00473467	0.183293	Core matrisome	artery_tibial	0.0300841
COL4A3	0.00318031	0.00820912	0.188914	Core matrisome	artery_tibial	0.0466482
COL6A3	3.57e-05	0.000164264	0.2102	Core matrisome	artery_tibial	0.00185012
SNED1	2.63e-08	3.12e-07	0.210655	Core matrisome	artery_tibial	4.9e-06
CRELD1	0.000626405	0.00199501	-0.092371	Core matrisome	artery_tibial	0.0153119
COLQ	7.72e-05	0.000320975	0.137486	Core matrisome	artery_tibial	0.00329455
COL7A1	0.000200931	0.00074193	0.170504	Core matrisome	artery_tibial	0.00700536
P4HTM	4.17e-11	1.29e-09	0.0952695	Matrisome-associated	artery_tibial	2.61e-08
LAMB2	0.00134383	0.0038701	0.0433257	Core matrisome	artery_tibial	0.0262496
HYAL1	0.00241763	0.00645842	0.13316	Matrisome-associated	artery_tibial	0.0385368
CSTA	0.00094589	0.0028591	0.171844	Matrisome-associated	artery_tibial	0.0206421
MASP1	2.52e-06	1.61e-05	0.289305	Matrisome-associated	artery_tibial	0.000237759
LGI2	0.000334635	0.00115828	0.212738	Core matrisome	artery_tibial	0.00990996
HPSE	8.46e-06	4.69e-05	0.205588	Matrisome-associated	artery_tibial	0.000618357
SPP1	1.62e-07	1.5e-06	0.688107	Core matrisome	artery_tibial	2.56e-05
MMRN1	0.00301357	0.00782437	0.280596	Core matrisome	artery_tibial	0.0448118
NPNT	0.000168979	0.000638699	0.107874	Core matrisome	artery_tibial	0.00616138
COL25A1	1.54e-05	7.87e-05	0.286839	Core matrisome	artery_tibial	0.000959595
CTSO	0.000710797	0.00222701	0.0810091	Matrisome-associated	artery_tibial	0.0169257
TLL1	0.000492279	0.00162168	0.322993	Matrisome-associated	artery_tibial	0.0128787
ADAM29	7.59e-07	5.71e-06	0.409905	Matrisome-associated	artery_tibial	9.1e-05
ADAMTS12	0.000129049	0.000505542	-0.154879	Matrisome-associated	artery_tibial	0.00493148
ESM1	1.13e-07	1.1e-06	0.484161	Core matrisome	artery_tibial	1.81e-05
THBS4	1.97e-10	4.8e-09	0.483587	Core matrisome	artery_tibial	8.22e-08
VCAN	6.16e-08	6.55e-07	0.243212	Core matrisome	artery_tibial	1.06e-05
HAPLN1	0.000284057	0.00100676	0.33998	Core matrisome	artery_tibial	0.00887778
SPOCK1	2.18e-06	1.41e-05	0.160681	Core matrisome	artery_tibial	0.000212047
ADAMTS2	4.97e-06	2.92e-05	0.155649	Matrisome-associated	artery_tibial	0.000408025
SERPINB9	0.000150694	0.000578583	0.156757	Matrisome-associated	artery_tibial	0.00561157
F13A1	9.96e-06	5.4e-05	0.278054	Matrisome-associated	artery_tibial	0.000678194
VWA7	0.00108454	0.00322113	0.161472	Core matrisome	artery_tibial	0.0227325
COL11A2	3.01e-19	1.45e-16	0.274615	Core matrisome	artery_tibial	2.64e-15
COL21A1	3.98e-14	3.72e-12	0.308476	Core matrisome	artery_tibial	8.7e-11
CD109	6.06e-12	2.57e-10	0.258391	Matrisome-associated	artery_tibial	5.58e-09
IMPG1	3.75e-07	3.1e-06	0.195568	Core matrisome	artery_tibial	4.9e-05
WISP3	0.000105534	0.000422373	0.147445	Core matrisome	artery_tibial	0.00423096
LAMA4	1.96e-06	1.29e-05	-0.145277	Core matrisome	artery_tibial	0.000197548
COL10A1	7.95e-06	4.44e-05	0.402569	Core matrisome	artery_tibial	0.000591722
RSPO3	1.72e-05	8.7e-05	0.32802	Core matrisome	artery_tibial	0.0010356
CTGF	2.93e-06	1.85e-05	0.229587	Core matrisome	artery_tibial	0.000267526
THBS2	1.05e-13	8.64e-12	0.420602	Core matrisome	artery_tibial	2.02e-10
IGFBP3	8.73e-06	4.81e-05	0.16215	Core matrisome	artery_tibial	0.000626705
ELN	2.08e-05	0.000102704	0.217436	Core matrisome	artery_tibial	0.00120678
FGL2	5.34e-07	4.19e-06	0.227667	Core matrisome	artery_tibial	6.78e-05
ADAM22	0.000229318	0.000830673	0.157879	Matrisome-associated	artery_tibial	0.00773317
COL1A2	0.000984044	0.0029598	0.142811	Core matrisome	artery_tibial	0.0213417
PCOLCE	0.000215102	0.000785108	0.189852	Core matrisome	artery_tibial	0.00733861
SERPINE1	1.17e-07	1.14e-06	0.329142	Matrisome-associated	artery_tibial	1.87e-05
LAMB1	1.88e-07	1.69e-06	0.261744	Core matrisome	artery_tibial	2.86e-05
SSPO	0.000206066	0.000757427	0.166965	Core matrisome	artery_tibial	0.00714521
CTSB	4.36e-05	0.000194802	0.123677	Matrisome-associated	artery_tibial	0.00213121
LGI3	3.86e-10	8.4e-09	-0.484211	Core matrisome	artery_tibial	1.44e-07
LOXL2	0.000190868	0.000709264	0.147865	Matrisome-associated	artery_tibial	0.00673378
ADAM28	3.59e-11	1.13e-09	0.423057	Matrisome-associated	artery_tibial	2.33e-08
ADAM32	2.56e-07	2.23e-06	0.165419	Matrisome-associated	artery_tibial	3.64e-05
PLAT	0.000170271	0.000642625	0.23405	Matrisome-associated	artery_tibial	0.00618273
PXDNL	0.000453797	0.00150976	0.143955	Core matrisome	artery_tibial	0.0121516
SULF1	0.000689412	0.0021669	0.121309	Matrisome-associated	artery_tibial	0.0164837
CTHRC1	1.38e-11	5.06e-10	0.408266	Core matrisome	artery_tibial	1.1e-08
WISP1	2.31e-05	0.000112391	0.190585	Core matrisome	artery_tibial	0.0012995
ADAMTSL1	1.06e-06	7.6e-06	0.27131	Matrisome-associated	artery_tibial	0.000119506
PCSK5	0.000629996	0.00200357	0.120915	Matrisome-associated	artery_tibial	0.0153782
COL27A1	5.33e-09	7.73e-08	0.329564	Core matrisome	artery_tibial	1.24e-06
PAPPA	0.000506182	0.0016577	0.137096	Matrisome-associated	artery_tibial	0.0131053
ADAMTS13	1.21e-10	3.15e-09	0.189966	Matrisome-associated	artery_tibial	5.56e-08
ADAMTSL2	8.8e-07	6.46e-06	0.357508	Matrisome-associated	artery_tibial	0.000102639
COL5A1	1.95e-05	9.73e-05	0.124618	Core matrisome	artery_tibial	0.00113721
ITIH2	0.0022822	0.00613497	0.139808	Matrisome-associated	artery_tibial	0.037053
SRGN	0.00297516	0.00774606	0.11803	Core matrisome	artery_tibial	0.0444045
SPOCK2	6.87e-11	1.94e-09	0.380398	Core matrisome	artery_tibial	3.54e-08
P4HA1	0.00104663	0.00312211	0.118773	Matrisome-associated	artery_tibial	0.0222577
LGI1	8.7e-07	6.41e-06	-0.263923	Core matrisome	artery_tibial	0.000102205
SLIT1	0.000315659	0.00110226	0.18115	Core matrisome	artery_tibial	0.00947626
HPSE2	1.01e-05	5.46e-05	-0.326752	Matrisome-associated	artery_tibial	0.000678549
KAZALD1	8.14e-07	6.05e-06	0.200001	Matrisome-associated	artery_tibial	9.69e-05
HTRA1	7.71e-06	4.32e-05	0.130617	Matrisome-associated	artery_tibial	0.000584412
ADAM12	4.05e-06	2.44e-05	0.355821	Matrisome-associated	artery_tibial	0.000351477
ADAM8	5.91e-10	1.19e-08	0.367309	Matrisome-associated	artery_tibial	2.03e-07
CTSD	0.000134477	0.000523799	0.0920693	Matrisome-associated	artery_tibial	0.00509441
PAMR1	0.00226352	0.00609259	0.244846	Matrisome-associated	artery_tibial	0.0368865
PRG2	5.19e-05	0.000227265	0.301797	Core matrisome	artery_tibial	0.00240447
VWCE	7.33e-11	2.05e-09	0.320445	Core matrisome	artery_tibial	3.67e-08
EFEMP2	0.000219902	0.000800325	0.055218	Core matrisome	artery_tibial	0.00742998
CTSW	2.53e-06	1.61e-05	0.338318	Matrisome-associated	artery_tibial	0.000237759
P4HA3	2.16e-06	1.4e-05	0.264979	Matrisome-associated	artery_tibial	0.000210968
CTSC	9.98e-07	7.21e-06	0.274504	Matrisome-associated	artery_tibial	0.000114116
ST14	4.74e-09	7.02e-08	0.449551	Matrisome-associated	artery_tibial	1.14e-06
ADAMTS8	0.00178034	0.00494504	-0.291327	Matrisome-associated	artery_tibial	0.0311595
ADAMTS15	0.000104449	0.000418504	-0.213367	Matrisome-associated	artery_tibial	0.00421214
MFAP5	0.000254283	0.000911248	0.204795	Core matrisome	artery_tibial	0.00828763
A2M	5.23e-11	1.57e-09	0.173044	Matrisome-associated	artery_tibial	2.92e-08
PZP	2.86e-05	0.00013526	0.181443	Matrisome-associated	artery_tibial	0.00157028
MGP	7.31e-06	4.11e-05	0.17107	Core matrisome	artery_tibial	0.000558381
NELL2	8.06e-10	1.55e-08	0.59543	Core matrisome	artery_tibial	2.56e-07
IGFBP6	0.00140748	0.00403313	0.142533	Core matrisome	artery_tibial	0.0269516
MMP19	1.18e-09	2.16e-08	0.293969	Matrisome-associated	artery_tibial	3.63e-07
LUM	0.00295665	0.00770806	0.175672	Core matrisome	artery_tibial	0.0442971
NTN4	8.56e-05	0.000351378	-0.114664	Core matrisome	artery_tibial	0.00355849
OGFOD2	4.76e-09	7.04e-08	0.122952	Matrisome-associated	artery_tibial	1.14e-06
POSTN	3.67e-09	5.65e-08	0.352741	Core matrisome	artery_tibial	9.05e-07
GAS6	2.5e-10	5.87e-09	0.136118	Core matrisome	artery_tibial	9.96e-08
EGLN3	1.55e-05	7.93e-05	0.327661	Matrisome-associated	artery_tibial	0.000960349
PAPLN	4.43e-05	0.000197873	0.206612	Core matrisome	artery_tibial	0.00215521
LTBP2	1.02e-11	3.93e-10	0.23757	Core matrisome	artery_tibial	8.94e-09
SERPINA1	3.19e-05	0.000148304	0.262797	Matrisome-associated	artery_tibial	0.00169988
THBS1	4.31e-07	3.48e-06	0.296816	Core matrisome	artery_tibial	5.55e-05
GLDN	5.59e-10	1.14e-08	0.230232	Core matrisome	artery_tibial	2e-07
ADAMTS7	9.57e-15	1.2e-12	0.32667	Matrisome-associated	artery_tibial	2.79e-11
CTSH	8.33e-07	6.18e-06	0.26292	Matrisome-associated	artery_tibial	9.85e-05
ACAN	1.27e-13	9.91e-12	0.629595	Core matrisome	artery_tibial	2.02e-10
HAPLN3	7.87e-16	1.66e-13	0.324391	Core matrisome	artery_tibial	2.75e-12
MFGE8	1.53e-08	1.96e-07	0.158168	Core matrisome	artery_tibial	3.05e-06
IGFALS	0.0033624	0.00861028	0.151925	Core matrisome	artery_tibial	0.0485647
MMP25	1.8e-05	9.03e-05	0.364763	Matrisome-associated	artery_tibial	0.00107248
VWA3A	2.37e-11	7.98e-10	0.289269	Core matrisome	artery_tibial	1.73e-08
OGFOD1	0.000218352	0.000795497	-0.0461975	Matrisome-associated	artery_tibial	0.00739186
MMP28	5.34e-11	1.59e-09	-0.259204	Matrisome-associated	artery_tibial	2.92e-08
ADAM11	8.01e-10	1.55e-08	0.251832	Matrisome-associated	artery_tibial	2.56e-07
COL1A1	0.000136308	0.000529537	0.153812	Core matrisome	artery_tibial	0.00514152
CHAD	0.000854601	0.0026184	0.290079	Core matrisome	artery_tibial	0.0191269
TIMP2	8.39e-06	4.66e-05	0.0716951	Matrisome-associated	artery_tibial	0.000616623
EMILIN2	0.0019639	0.00538328	0.166201	Core matrisome	artery_tibial	0.0335338
LAMA1	9.48e-05	0.000384323	0.254238	Core matrisome	artery_tibial	0.00386681
LAMA3	9.26e-05	0.000376667	0.18471	Core matrisome	artery_tibial	0.0038047
PODNL1	1.31e-10	3.37e-09	0.277122	Core matrisome	artery_tibial	5.86e-08
CPAMD8	1.72e-05	8.71e-05	0.302087	Matrisome-associated	artery_tibial	0.0010356
COMP	2.74e-05	0.000130479	0.229399	Core matrisome	artery_tibial	0.00151499
CILP2	1.26e-12	6.91e-11	0.578905	Core matrisome	artery_tibial	1.47e-09
NTN5	2.26e-08	2.74e-07	0.270159	Core matrisome	artery_tibial	4.26e-06
RSPO4	2.37e-07	2.08e-06	0.469605	Core matrisome	artery_tibial	3.4e-05
CST7	2.77e-09	4.46e-08	0.464418	Matrisome-associated	artery_tibial	7.14e-07
MMP24	5.8e-08	6.23e-07	0.238093	Matrisome-associated	artery_tibial	1e-05
MMP9	7.18e-05	0.000301381	0.533154	Matrisome-associated	artery_tibial	0.00311988
CTSZ	8.75e-08	8.84e-07	0.123861	Matrisome-associated	artery_tibial	1.46e-05
LAMA5	0.000525005	0.00171138	0.077098	Core matrisome	artery_tibial	0.0134627
COL6A1	9.72e-06	5.28e-05	0.0805725	Core matrisome	artery_tibial	0.000669791
MMP11	5.07e-05	0.000222603	0.233861	Matrisome-associated	artery_tibial	0.00236579
EMID1	0.00120222	0.00352639	0.246482	Core matrisome	artery_tibial	0.0242132
CRELD2	0.0001363	0.000529537	0.0778579	Core matrisome	artery_tibial	0.00514152
MXRA5	0.000461168	0.00153228	0.311699	Core matrisome	artery_tibial	0.0122318
TIMP1	0.000858113	0.00262734	0.153597	Matrisome-associated	artery_tibial	0.0191321
SRPX2	1.13e-06	8.07e-06	0.178953	Core matrisome	artery_tibial	0.000124152
BGN	0.000121706	0.000478995	0.121038	Core matrisome	artery_tibial	0.00473354
ECM1	0.0011112	0.107133	0.382578	Core matrisome	brain_amygdala	0.0230069
CTSS	0.000845812	0.0985927	0.627594	Matrisome-associated	brain_amygdala	0.0189787
BCAN	0.000377443	0.0789904	-0.342847	Core matrisome	brain_amygdala	0.0106721
COL4A4	0.000216211	0.067482	0.344716	Core matrisome	brain_amygdala	0.00735607
HYAL2	0.00203392	0.125192	0.427455	Matrisome-associated	brain_amygdala	0.0340322
HTRA3	0.00285768	0.137665	0.370588	Matrisome-associated	brain_amygdala	0.0433783
P4HA2	0.00295871	0.139365	0.373933	Matrisome-associated	brain_amygdala	0.0442971
SERPINB1	0.00247885	0.133584	0.372499	Matrisome-associated	brain_amygdala	0.0391222
SERPINB9	0.00128128	0.108148	0.379731	Matrisome-associated	brain_amygdala	0.0253389
FGL2	0.00140457	0.111625	0.546922	Core matrisome	brain_amygdala	0.0269253
SERPINE1	0.00100872	0.103847	0.914716	Matrisome-associated	brain_amygdala	0.0217421
LOXL2	0.000298082	0.0711833	0.448395	Matrisome-associated	brain_amygdala	0.00910475
PLAT	0.00276153	0.137665	0.338905	Matrisome-associated	brain_amygdala	0.0422485
COL14A1	0.00244396	0.13304	0.356053	Core matrisome	brain_amygdala	0.0387799
PLAU	8.48e-06	0.0255543	0.544629	Matrisome-associated	brain_amygdala	0.000618357
MMRN2	0.00330578	0.142914	0.386983	Core matrisome	brain_amygdala	0.0480182
ADAM8	0.00139456	0.111299	0.363436	Matrisome-associated	brain_amygdala	0.0267922
CTSW	0.00348833	0.146073	0.530865	Matrisome-associated	brain_amygdala	0.0497483
TSKU	0.00313611	0.142017	0.330671	Core matrisome	brain_amygdala	0.0461633
MGP	0.00019376	0.0646508	0.516239	Core matrisome	brain_amygdala	0.00679596
COL4A1	0.0034624	0.145893	0.530801	Core matrisome	brain_amygdala	0.0495089
COL4A2	0.00180574	0.121845	0.446417	Core matrisome	brain_amygdala	0.0314781
HAPLN3	3.36e-05	0.0457943	0.568994	Core matrisome	brain_amygdala	0.00175891
MMP25	0.0015457	0.116512	0.532095	Matrisome-associated	brain_amygdala	0.0286576
CRISPLD2	0.00156507	0.116512	0.534571	Core matrisome	brain_amygdala	0.0288944
EMILIN2	0.00104026	0.10591	0.387782	Core matrisome	brain_amygdala	0.0221762
SERPINB8	0.00171013	0.120187	0.398894	Matrisome-associated	brain_amygdala	0.0303249
TGM2	0.00306173	0.140552	0.524682	Matrisome-associated	brain_amygdala	0.045297
COL8A2	3.82e-05	0.00623663	0.400063	Core matrisome	brain_anterior_cingulate_cortex__ba24	0.00195082
CTSS	1.08e-06	0.000994061	0.523593	Matrisome-associated	brain_anterior_cingulate_cortex__ba24	0.000120896
HTRA3	0.00155929	0.0665282	0.24182	Matrisome-associated	brain_anterior_cingulate_cortex__ba24	0.028818
HPSE	0.000109518	0.0116143	0.413731	Matrisome-associated	brain_anterior_cingulate_cortex__ba24	0.00436626
SPP1	0.00213699	0.0791057	0.513241	Core matrisome	brain_anterior_cingulate_cortex__ba24	0.0353847
ADAMTS6	0.00323662	0.102859	0.233244	Matrisome-associated	brain_anterior_cingulate_cortex__ba24	0.0472848
SERPINB1	0.00211658	0.0791057	0.235485	Matrisome-associated	brain_anterior_cingulate_cortex__ba24	0.0352468
SERPINB9	0.000664353	0.0372832	0.229546	Matrisome-associated	brain_anterior_cingulate_cortex__ba24	0.0160379
F13A1	0.000358397	0.0246448	0.375297	Matrisome-associated	brain_anterior_cingulate_cortex__ba24	0.0104545
LAMA4	0.00174548	0.0710331	0.164433	Core matrisome	brain_anterior_cingulate_cortex__ba24	0.0306105
FGL2	2.53e-05	0.0049779	0.429566	Core matrisome	brain_anterior_cingulate_cortex__ba24	0.00141427
COL1A2	0.000623183	0.0354901	0.262843	Core matrisome	brain_anterior_cingulate_cortex__ba24	0.0152545
SERPINE1	0.000310376	0.0226406	0.594402	Matrisome-associated	brain_anterior_cingulate_cortex__ba24	0.00940378
LOXL2	0.000311984	0.0226406	0.272394	Matrisome-associated	brain_anterior_cingulate_cortex__ba24	0.00943064
ADAM28	0.000513877	0.0313711	0.459191	Matrisome-associated	brain_anterior_cingulate_cortex__ba24	0.0132653
PLAT	0.000207887	0.0173983	0.242606	Matrisome-associated	brain_anterior_cingulate_cortex__ba24	0.00716742
WISP1	7.53e-05	0.00972152	0.496789	Core matrisome	brain_anterior_cingulate_cortex__ba24	0.00322805
PLAU	0.00016281	0.0145197	0.424349	Matrisome-associated	brain_anterior_cingulate_cortex__ba24	0.00597378
SERPING1	0.00199835	0.0776459	0.196643	Matrisome-associated	brain_anterior_cingulate_cortex__ba24	0.0336948
CTSC	9.24e-05	0.0112608	0.324985	Matrisome-associated	brain_anterior_cingulate_cortex__ba24	0.0038047
ST14	0.00290277	0.0976843	0.364275	Matrisome-associated	brain_anterior_cingulate_cortex__ba24	0.0437968
DCN	0.00309725	0.100794	0.166166	Core matrisome	brain_anterior_cingulate_cortex__ba24	0.0457452
LTBP2	0.00101036	0.0487753	0.178733	Core matrisome	brain_anterior_cingulate_cortex__ba24	0.0217507
SERPINA1	0.000757501	0.0401684	0.525508	Matrisome-associated	brain_anterior_cingulate_cortex__ba24	0.0176535
COL1A1	0.0010161	0.0487753	0.333422	Core matrisome	brain_anterior_cingulate_cortex__ba24	0.0218474
SERPINB8	0.00141476	0.0630386	0.225348	Matrisome-associated	brain_anterior_cingulate_cortex__ba24	0.0270317
SRPX2	0.000263962	0.0202794	0.377476	Core matrisome	brain_anterior_cingulate_cortex__ba24	0.00847681
BGN	0.000259786	0.0202454	0.190345	Core matrisome	brain_anterior_cingulate_cortex__ba24	0.00837342
EFEMP1	0.00219209	0.795974	0.223005	Core matrisome	brain_caudate__basal_ganglia	0.0360921
ABI3BP	0.000658238	0.64119	0.329053	Core matrisome	brain_caudate__basal_ganglia	0.0159123
NTNG2	0.00146065	0.790458	0.150172	Core matrisome	brain_caudate__basal_ganglia	0.0276073
HSPG2	0.0029241	0.527657	0.282199	Core matrisome	brain_cerebellar_hemisphere	0.0440049
PAPPA2	0.000564361	0.359174	-0.28554	Matrisome-associated	brain_cerebellar_hemisphere	0.0141106
EMILIN1	0.000367289	0.348714	0.127765	Core matrisome	brain_cerebellar_hemisphere	0.0105903
CTGF	0.00198121	0.503202	0.367508	Core matrisome	brain_cerebellar_hemisphere	0.0336326
COL27A1	0.00243613	0.505954	-0.234702	Core matrisome	brain_cerebellar_hemisphere	0.0387318
PAPPA	0.00206954	0.503202	-0.261959	Matrisome-associated	brain_cerebellar_hemisphere	0.0345622
SLIT1	0.00157254	0.489896	0.329699	Core matrisome	brain_cerebellar_hemisphere	0.0289712
MGP	0.00292187	0.527657	0.308269	Core matrisome	brain_cerebellar_hemisphere	0.0440049
CPAMD8	0.00141748	0.482653	0.423369	Matrisome-associated	brain_cerebellar_hemisphere	0.0270505
RSPO1	0.00187649	0.134499	-0.353519	Core matrisome	brain_cerebellum	0.0324529
PAPPA2	0.000377359	0.0773731	-0.214946	Matrisome-associated	brain_cerebellum	0.0106721
FRAS1	0.00238584	0.145919	-0.248187	Core matrisome	brain_cerebellum	0.0382548
COL11A2	0.00128412	0.114541	-0.125803	Core matrisome	brain_cerebellum	0.0253665
ADAM22	0.00314014	0.166963	-0.0804298	Matrisome-associated	brain_cerebellum	0.0461838
RELN	0.0020331	0.135767	-0.123131	Core matrisome	brain_cerebellum	0.0340322
RSPO2	0.00332523	0.171995	0.219839	Core matrisome	brain_cerebellum	0.04822
PRSS3	0.000270183	0.0723688	-0.101085	Matrisome-associated	brain_cerebellum	0.00861339
COL27A1	0.00151362	0.123763	-0.20406	Core matrisome	brain_cerebellum	0.0283027
SLIT1	0.0003656	0.0773731	0.25271	Core matrisome	brain_cerebellum	0.0105667
KAZALD1	0.000176397	0.05905	-0.271682	Matrisome-associated	brain_cerebellum	0.00634343
ZP2	0.00190113	0.134499	-0.239641	Core matrisome	brain_cerebellum	0.0327496
ADAM11	0.000371618	0.0773731	-0.106285	Matrisome-associated	brain_cerebellum	0.0106487
AGRN	0.000352047	0.0791983	-0.133208	Core matrisome	brain_frontal_cortex__ba9	0.0103555
TINAGL1	0.00017151	0.0706883	0.235257	Core matrisome	brain_frontal_cortex__ba9	0.00621485
COL24A1	0.00321464	0.127365	-0.317079	Core matrisome	brain_frontal_cortex__ba9	0.0470424
COL11A1	0.00110688	0.102673	-0.185045	Core matrisome	brain_frontal_cortex__ba9	0.0229534
EFEMP1	0.00327645	0.127365	0.285508	Core matrisome	brain_frontal_cortex__ba9	0.0477472
FBLN2	0.00262902	0.124221	-0.152648	Core matrisome	brain_frontal_cortex__ba9	0.0409006
HYAL2	0.000287752	0.0759056	0.232864	Matrisome-associated	brain_frontal_cortex__ba9	0.00894536
HAPLN1	0.00071677	0.10049	-0.298682	Core matrisome	brain_frontal_cortex__ba9	0.0170447
MMRN2	0.00145181	0.108194	0.188435	Core matrisome	brain_frontal_cortex__ba9	0.0274996
KAZALD1	4.18e-06	0.0236125	-0.272262	Matrisome-associated	brain_frontal_cortex__ba9	0.000358384
VWF	0.00115452	0.103308	0.251385	Core matrisome	brain_frontal_cortex__ba9	0.0235106
FBN3	0.00198689	0.116052	-0.25444	Core matrisome	brain_frontal_cortex__ba9	0.0336636
WISP2	0.00199751	0.116052	0.263542	Core matrisome	brain_frontal_cortex__ba9	0.0336948
COL24A1	0.00218265	0.0557176	-0.729823	Core matrisome	brain_hippocampus	0.0360725
CTSS	0.00268362	0.0601887	0.345578	Matrisome-associated	brain_hippocampus	0.0414553
COL5A2	0.00270909	0.0601887	-0.602056	Core matrisome	brain_hippocampus	0.0416648
SLIT2	0.00335518	0.0672336	-0.294776	Core matrisome	brain_hippocampus	0.0485309
PRSS12	2.97e-05	0.0155809	-0.573331	Matrisome-associated	brain_hippocampus	0.00161693
F12	0.000186778	0.0225623	-0.43824	Matrisome-associated	brain_hippocampus	0.0066308
RSPO3	0.00233984	0.0567561	-0.54632	Core matrisome	brain_hippocampus	0.0377437
FNDC1	0.00109001	0.0400964	-0.859269	Core matrisome	brain_hippocampus	0.0227944
NOV	0.00077437	0.0346473	-0.497409	Core matrisome	brain_hippocampus	0.0179273
ADAMTSL1	0.000258615	0.0246527	-0.513245	Matrisome-associated	brain_hippocampus	0.0083665
NTNG2	0.0002846	0.0247902	-0.258349	Core matrisome	brain_hippocampus	0.0088789
ADAMTS13	0.0017	0.050094	-0.173467	Matrisome-associated	brain_hippocampus	0.0302064
KAZALD1	0.000779738	0.0346473	-0.342119	Matrisome-associated	brain_hippocampus	0.0180039
NELL1	0.000244091	0.024582	-0.511212	Core matrisome	brain_hippocampus	0.00810642
MMP17	0.000545376	0.029704	-0.32613	Matrisome-associated	brain_hippocampus	0.0137791
CTSH	0.00121902	0.0419227	0.243937	Matrisome-associated	brain_hippocampus	0.024467
ADAM11	0.000489435	0.0289971	-0.421329	Matrisome-associated	brain_hippocampus	0.0128235
MMP24	0.00107146	0.0396441	-0.320816	Matrisome-associated	brain_hippocampus	0.0225393
HAPLN1	0.00148828	0.36558	-0.452758	Core matrisome	brain_hypothalamus	0.0279484
HYAL1	0.00193647	0.646835	0.163483	Matrisome-associated	brain_nucleus_accumbens__basal_ganglia	0.0332407
HAPLN1	0.000479789	0.388209	-0.360121	Core matrisome	brain_nucleus_accumbens__basal_ganglia	0.0126275
AEBP1	0.00219808	0.646835	0.257706	Core matrisome	brain_nucleus_accumbens__basal_ganglia	0.0361228
PCOLCE	0.00186605	0.646835	0.159809	Core matrisome	brain_nucleus_accumbens__basal_ganglia	0.0323362
ASPN	0.00127209	0.646835	0.285363	Core matrisome	brain_nucleus_accumbens__basal_ganglia	0.0251858
SRPX2	0.00265115	0.67267	0.242456	Core matrisome	brain_nucleus_accumbens__basal_ganglia	0.0411759
VWA3B	0.000734801	0.334855	0.359912	Core matrisome	brain_putamen__basal_ganglia	0.0173322
AEBP1	4.48e-05	0.0606075	0.378768	Core matrisome	brain_putamen__basal_ganglia	0.00215521
TNC	0.000498993	0.269884	0.551727	Core matrisome	brain_putamen__basal_ganglia	0.0129575
FBN3	0.00147653	0.999975	-0.479411	Core matrisome	brain_spinal_cord__cervical_c_1	0.0277874
NELL1	0.00207736	0.999602	-0.902828	Core matrisome	brain_substantia_nigra	0.0346267
LGI2	0.000252329	0.0433466	0.219164	Core matrisome	breast_mammary_tissue	0.00823929
HPSE	0.00273355	0.106768	0.129129	Matrisome-associated	breast_mammary_tissue	0.042004
THBS4	0.000747646	0.059878	0.380349	Core matrisome	breast_mammary_tissue	0.0174818
ADAMTS2	0.0023113	0.0997269	0.134666	Matrisome-associated	breast_mammary_tissue	0.0374213
SERPINB9	0.000177271	0.0378065	0.134996	Matrisome-associated	breast_mammary_tissue	0.00635777
F13A1	7.02e-05	0.025024	0.283556	Matrisome-associated	breast_mammary_tissue	0.00305839
SERPINE1	0.00129258	0.0781355	0.371377	Matrisome-associated	breast_mammary_tissue	0.0254475
PCSK5	0.000539028	0.0549071	0.138449	Matrisome-associated	breast_mammary_tissue	0.013711
SVEP1	0.000467907	0.0531839	0.194111	Core matrisome	breast_mammary_tissue	0.0123706
SRGN	0.000235738	0.0419678	0.172868	Core matrisome	breast_mammary_tissue	0.00788888
MMRN2	0.00270554	0.106508	0.116888	Core matrisome	breast_mammary_tissue	0.0416648
VWF	0.000163321	0.0369046	0.209577	Core matrisome	breast_mammary_tissue	0.00597999
TIMP3	0.00178932	0.0898495	0.123453	Matrisome-associated	breast_mammary_tissue	0.0312542
ADAM19	0.00163168	0.475544	-0.530863	Matrisome-associated	cells_ebv_transformed_lymphocytes	0.0294626
ADAMTS4	0.00238902	0.0660514	-0.520687	Matrisome-associated	colon_sigmoid	0.0382548
PAPPA2	0.000281153	0.0279546	-0.281755	Matrisome-associated	colon_sigmoid	0.00881852
ADAMTS9	0.00282006	0.0713446	-0.260035	Matrisome-associated	colon_sigmoid	0.0429189
MASP1	0.000688925	0.0374476	0.240905	Matrisome-associated	colon_sigmoid	0.0164837
FBN2	1.03e-05	0.00739717	-0.396877	Core matrisome	colon_sigmoid	0.000687726
ADAMTS19	0.0010682	0.0463705	-0.236385	Matrisome-associated	colon_sigmoid	0.022514
SERPINB1	0.000527947	0.033197	-0.152078	Matrisome-associated	colon_sigmoid	0.0134701
SERPINB9	0.00241721	0.0662508	-0.150854	Matrisome-associated	colon_sigmoid	0.0385368
PLAT	7.63e-05	0.0170727	-0.157457	Matrisome-associated	colon_sigmoid	0.00326307
VWA2	0.00171845	0.0565641	-0.22042	Core matrisome	colon_sigmoid	0.0304187
CTSC	0.00305006	0.0742027	-0.152936	Matrisome-associated	colon_sigmoid	0.0452391
THBS1	0.00274847	0.0707921	-0.371617	Core matrisome	colon_sigmoid	0.0420884
CRISPLD2	0.00224583	0.0640062	-0.239271	Core matrisome	colon_sigmoid	0.0366324
LRG1	0.000982899	0.0450668	-0.414423	Core matrisome	colon_sigmoid	0.0213417
MASP2	0.000748448	0.0673779	-0.136851	Matrisome-associated	colon_transverse	0.0174818
ADAM17	2.23e-05	0.0133337	-0.0874346	Matrisome-associated	colon_transverse	0.00127375
ADIPOQ	1.75e-08	0.000336011	-0.991293	Core matrisome	colon_transverse	3.45e-06
PLOD3	0.000772922	0.0679852	0.0609168	Matrisome-associated	colon_transverse	0.0179175
MFAP2	0.000617503	0.0803531	0.177179	Core matrisome	esophagus_gastroesophageal_junction	0.0151578
RSPO1	0.00295793	0.116211	0.222415	Core matrisome	esophagus_gastroesophageal_junction	0.0442971
PCOLCE2	0.00143351	0.0953533	0.189127	Core matrisome	esophagus_gastroesophageal_junction	0.0272414
SPON2	0.00106897	0.0891506	0.192246	Core matrisome	esophagus_gastroesophageal_junction	0.022514
SPOCK3	0.00299091	0.116211	-0.342407	Core matrisome	esophagus_gastroesophageal_junction	0.0445285
FBN2	0.000292146	0.0696529	-0.25842	Core matrisome	esophagus_gastroesophageal_junction	0.00901608
TNXB	0.000248515	0.0665624	0.195418	Core matrisome	esophagus_gastroesophageal_junction	0.00817577
LGI3	0.000118067	0.0471857	-0.339025	Core matrisome	esophagus_gastroesophageal_junction	0.00463319
SPOCK2	0.00166944	0.1001	-0.13711	Core matrisome	esophagus_gastroesophageal_junction	0.0299065
HPSE2	0.00088697	0.0878907	-0.282006	Matrisome-associated	esophagus_gastroesophageal_junction	0.0196058
PAMR1	0.0013784	0.0953533	0.270717	Matrisome-associated	esophagus_gastroesophageal_junction	0.0265692
MFAP5	0.000501303	0.0746444	0.250578	Core matrisome	esophagus_gastroesophageal_junction	0.0129982
MGP	0.00290796	0.11589	0.137426	Core matrisome	esophagus_gastroesophageal_junction	0.0438373
DCN	0.000313911	0.0716221	0.160024	Core matrisome	esophagus_gastroesophageal_junction	0.00946269
COL4A1	0.00265789	0.113656	-0.0992403	Core matrisome	esophagus_gastroesophageal_junction	0.0411759
MMP2	0.00283575	0.115421	0.177211	Matrisome-associated	esophagus_gastroesophageal_junction	0.0431201
LTBP4	0.00311968	0.117259	0.134862	Core matrisome	esophagus_gastroesophageal_junction	0.0460097
COL16A1	0.00172272	0.0179879	0.118923	Core matrisome	esophagus_mucosa	0.0304187
RSPO1	0.0019673	0.0195693	0.142698	Core matrisome	esophagus_mucosa	0.0335363
PODN	0.00103338	0.0131065	0.15616	Core matrisome	esophagus_mucosa	0.0220832
THBS3	0.00255052	0.0230519	0.0758225	Core matrisome	esophagus_mucosa	0.0399277
BGLAP	8e-05	0.00290074	0.159968	Core matrisome	esophagus_mucosa	0.00340675
PRG4	9.18e-06	0.000907691	0.255729	Core matrisome	esophagus_mucosa	0.000640044
ADAM17	0.00137387	0.0156342	-0.0914264	Matrisome-associated	esophagus_mucosa	0.0265598
LOXL3	0.0033284	0.0275756	0.123511	Matrisome-associated	esophagus_mucosa	0.0482233
ADAM23	0.0002512	0.00564421	0.173633	Matrisome-associated	esophagus_mucosa	0.00823262
SNED1	1.86e-07	7.82e-05	0.201161	Core matrisome	esophagus_mucosa	2.86e-05
CRELD1	0.000666758	0.0101814	0.114329	Core matrisome	esophagus_mucosa	0.0160738
FBLN2	0.00045533	0.00812738	0.177846	Core matrisome	esophagus_mucosa	0.0121516
COLQ	0.00258357	0.0232597	0.117158	Core matrisome	esophagus_mucosa	0.0403501
P4HTM	0.00140066	0.0158416	0.0799896	Matrisome-associated	esophagus_mucosa	0.0268797
PCOLCE2	0.00223099	0.0211674	0.275623	Core matrisome	esophagus_mucosa	0.0364582
SPON2	0.000653395	0.0100533	0.133117	Core matrisome	esophagus_mucosa	0.0158207
ADAMTS3	0.000294513	0.00625274	0.197284	Matrisome-associated	esophagus_mucosa	0.00904311
TLL1	0.000764286	0.0110588	0.167449	Matrisome-associated	esophagus_mucosa	0.0177643
SPOCK1	0.00246762	0.0226335	0.190208	Core matrisome	esophagus_mucosa	0.0390533
F12	0.00280458	0.0245473	0.0957391	Matrisome-associated	esophagus_mucosa	0.0427355
ADAMTS2	0.00159491	0.0171372	0.154809	Matrisome-associated	esophagus_mucosa	0.0291989
SERPINB1	7.13e-06	0.000775649	-0.147073	Matrisome-associated	esophagus_mucosa	0.000547373
COL21A1	0.00212779	0.02044	0.135401	Core matrisome	esophagus_mucosa	0.0353471
RSPO3	3.93e-05	0.00195978	0.259751	Core matrisome	esophagus_mucosa	0.00198151
LAMA2	0.00280271	0.0245473	0.165414	Core matrisome	esophagus_mucosa	0.0427355
THBS2	0.0017713	0.0182682	0.170937	Core matrisome	esophagus_mucosa	0.0310324
COL28A1	0.00293849	0.0253327	0.134659	Core matrisome	esophagus_mucosa	0.0441454
BMPER	1.96e-06	0.000352598	0.287325	Core matrisome	esophagus_mucosa	0.000197548
IGFBP3	0.000961013	0.0127145	0.165825	Core matrisome	esophagus_mucosa	0.02092
PLOD3	0.000770036	0.0110813	0.113079	Matrisome-associated	esophagus_mucosa	0.0178742
BMP1	0.00017904	0.00452577	0.0828629	Matrisome-associated	esophagus_mucosa	0.00640808
SVEP1	0.000404009	0.0075666	0.191769	Core matrisome	esophagus_mucosa	0.0112595
LAMC3	2.1e-06	0.000366852	0.225794	Core matrisome	esophagus_mucosa	0.000206766
ADAMTSL2	0.000275981	0.00600406	0.14835	Matrisome-associated	esophagus_mucosa	0.0087305
KAZALD1	0.0011271	0.0139042	0.146718	Matrisome-associated	esophagus_mucosa	0.0231805
SERPING1	0.00260623	0.0234181	0.134507	Matrisome-associated	esophagus_mucosa	0.0405821
VWCE	0.000425358	0.00780329	0.159484	Core matrisome	esophagus_mucosa	0.0117417
ST14	0.00163362	0.0174496	-0.064923	Matrisome-associated	esophagus_mucosa	0.0294626
A2M	0.00270733	0.0239921	0.139597	Matrisome-associated	esophagus_mucosa	0.0416648
PZP	0.000375618	0.00721394	0.192014	Matrisome-associated	esophagus_mucosa	0.0106594
MMP17	5.14e-06	0.000625917	0.197745	Matrisome-associated	esophagus_mucosa	0.000413054
FBLN5	0.0023822	0.0220856	0.135371	Core matrisome	esophagus_mucosa	0.0382507
SERPINA3	0.000265712	0.00585643	0.272164	Matrisome-associated	esophagus_mucosa	0.0085018
TGM5	0.000114789	0.00350945	-0.165625	Matrisome-associated	esophagus_mucosa	0.00452486
MMP2	0.00201435	0.019824	0.171492	Matrisome-associated	esophagus_mucosa	0.0338992
SERPINF1	0.000371014	0.00716907	0.139447	Matrisome-associated	esophagus_mucosa	0.0106487
MFAP4	0.00289594	0.0250827	0.149494	Core matrisome	esophagus_mucosa	0.0437968
VTN	0.00125167	0.0147614	0.149242	Core matrisome	esophagus_mucosa	0.0248941
IGFBP4	0.000283468	0.00609521	0.153129	Core matrisome	esophagus_mucosa	0.00887523
SERPINB5	0.000124905	0.00367209	-0.135622	Matrisome-associated	esophagus_mucosa	0.00481518
SERPINB2	0.00137183	0.0156206	-0.202879	Matrisome-associated	esophagus_mucosa	0.0265595
ELANE	0.0011022	0.0137068	0.208538	Matrisome-associated	esophagus_mucosa	0.0228835
ADAMTS10	0.00303929	0.0258879	0.130834	Matrisome-associated	esophagus_mucosa	0.0451176
COMP	0.000543559	0.0090675	0.317732	Core matrisome	esophagus_mucosa	0.0137675
LGI4	5.01e-06	0.00062112	0.204473	Core matrisome	esophagus_mucosa	0.000408025
EGLN2	8.37e-06	0.000855521	0.0702606	Matrisome-associated	esophagus_mucosa	0.000616623
RSPO4	9.87e-06	0.000935514	0.358792	Core matrisome	esophagus_mucosa	0.000674448
ADAM33	0.00137488	0.0156361	0.164315	Matrisome-associated	esophagus_mucosa	0.0265598
SULF2	0.000746734	0.0109332	-0.111232	Matrisome-associated	esophagus_mucosa	0.0174818
ADAMTS5	0.000849699	0.0118229	0.20548	Matrisome-associated	esophagus_mucosa	0.0190415
TIMP1	0.00117182	0.0141815	0.210663	Matrisome-associated	esophagus_mucosa	0.0237926
RSPO1	5.04e-06	0.00393836	0.27029	Core matrisome	esophagus_muscularis	0.000408028
FN1	0.00260538	0.0830302	-0.124134	Core matrisome	esophagus_muscularis	0.0405821
COL6A3	0.000993593	0.0595644	0.134158	Core matrisome	esophagus_muscularis	0.0215221
COL8A1	0.00137736	0.0656721	0.119617	Core matrisome	esophagus_muscularis	0.0265692
SPON2	0.000589509	0.047636	0.170333	Core matrisome	esophagus_muscularis	0.0146142
PRSS12	0.00337001	0.0922356	0.171764	Matrisome-associated	esophagus_muscularis	0.0486134
SPOCK1	0.00162228	0.0687078	0.15783	Core matrisome	esophagus_muscularis	0.0294535
LOXL2	0.000811787	0.0546682	-0.104587	Matrisome-associated	esophagus_muscularis	0.0184999
ADAM28	0.00113497	0.0627264	-0.176501	Matrisome-associated	esophagus_muscularis	0.0232149
PCSK5	0.00234523	0.0807355	0.114423	Matrisome-associated	esophagus_muscularis	0.0377958
LAMC3	0.00329761	0.0922356	0.245407	Core matrisome	esophagus_muscularis	0.0479757
ADAMTS8	0.00197971	0.0751228	-0.159769	Matrisome-associated	esophagus_muscularis	0.0336326
MFAP5	0.00102455	0.0603994	0.19366	Core matrisome	esophagus_muscularis	0.0219751
MGP	4.2e-05	0.0126897	0.140963	Core matrisome	esophagus_muscularis	0.00209179
LUM	0.00339056	0.0922356	0.222109	Core matrisome	esophagus_muscularis	0.0488007
LTBP2	2.31e-06	0.00266796	0.222896	Core matrisome	esophagus_muscularis	0.000223553
FBLN5	0.00105827	0.0610955	0.11141	Core matrisome	esophagus_muscularis	0.0224236
CILP	3.01e-05	0.0109537	0.283305	Core matrisome	esophagus_muscularis	0.00163596
PCSK6	0.00113541	0.0627264	0.13165	Matrisome-associated	esophagus_muscularis	0.0232149
SERPINF1	0.00232628	0.0802329	0.138122	Matrisome-associated	esophagus_muscularis	0.0375943
MFAP4	0.00141883	0.0669501	0.141841	Core matrisome	esophagus_muscularis	0.0270505
RSPO4	8.42e-05	0.0192022	0.287586	Core matrisome	esophagus_muscularis	0.00351899
EMID1	0.000527966	0.0466126	0.181471	Core matrisome	esophagus_muscularis	0.0134701
COLQ	4.67e-05	0.0561053	0.339267	Core matrisome	heart_atrial_appendage	0.00221723
HTRA3	0.00207323	0.358887	-0.168647	Matrisome-associated	heart_atrial_appendage	0.0345906
EDIL3	0.000793474	0.218667	0.186487	Core matrisome	heart_atrial_appendage	0.0182489
ADAMTS19	0.0019427	0.350071	-0.239233	Matrisome-associated	heart_atrial_appendage	0.0332839
HTRA1	0.00222626	0.364358	0.11499	Matrisome-associated	heart_atrial_appendage	0.036415
LTBP2	7.07e-06	0.0196913	0.330265	Core matrisome	heart_atrial_appendage	0.000545443
C17orf58	5.61e-05	0.0594467	-0.164653	Matrisome-associated	heart_atrial_appendage	0.00257866
PODNL1	1.91e-05	0.0305523	0.281257	Core matrisome	heart_atrial_appendage	0.00112454
COMP	0.000321913	0.142291	0.517042	Core matrisome	heart_atrial_appendage	0.00956558
AGT	5.96e-06	0.0205075	-0.196426	Matrisome-associated	heart_left_ventricle	0.000470091
COL6A6	0.000212416	0.0434386	-0.315863	Core matrisome	heart_left_ventricle	0.00728962
IGSF10	0.000800272	0.0506692	-0.282986	Core matrisome	heart_left_ventricle	0.0183396
EGFLAM	0.00242244	0.0532446	-0.150228	Core matrisome	heart_left_ventricle	0.0385783
SLIT3	0.000193743	0.0434386	-0.233896	Core matrisome	heart_left_ventricle	0.00679596
COL28A1	0.000105405	0.0429938	-0.300334	Core matrisome	heart_left_ventricle	0.00423096
MATN2	0.00129027	0.0509594	-0.204827	Core matrisome	heart_left_ventricle	0.0254306
CTSL	0.000861982	0.0506692	-0.177557	Matrisome-associated	heart_left_ventricle	0.0191939
COL27A1	8.11e-05	0.0429938	-0.185531	Core matrisome	heart_left_ventricle	0.00343478
ADAMTS13	0.000231671	0.0434386	-0.196056	Matrisome-associated	heart_left_ventricle	0.0077798
F10	0.00106822	0.0508144	-0.160435	Matrisome-associated	heart_left_ventricle	0.022514
CTSG	0.000741658	0.0506692	-0.398175	Matrisome-associated	heart_left_ventricle	0.0174469
COL9A3	0.000148015	0.0434386	-0.209388	Core matrisome	heart_left_ventricle	0.00554058
ADAMTS4	0.00184324	0.999725	1.73551	Matrisome-associated	kidney_cortex	0.0320423
VWA1	0.00305608	0.100322	-0.0916859	Core matrisome	lung	0.0452529
RSPO1	0.00050796	0.0401679	0.191323	Core matrisome	lung	0.0131319
HAPLN2	0.000453083	0.0376952	0.238727	Core matrisome	lung	0.0121516
DPT	6.61e-11	2.58e-07	0.318524	Core matrisome	lung	3.51e-08
PRG4	7.86e-06	0.00279072	0.392165	Core matrisome	lung	0.000587767
PRELP	0.000176509	0.0241088	0.205877	Core matrisome	lung	0.00634343
NID1	0.00112843	0.0621674	0.112553	Core matrisome	lung	0.0231805
IGFBP5	0.00233168	0.0886115	0.153549	Core matrisome	lung	0.0376467
ITIH3	8.95e-06	0.00298341	0.200756	Matrisome-associated	lung	0.000630415
MASP1	0.000473424	0.0385288	0.192307	Matrisome-associated	lung	0.0124975
SPON2	0.00109826	0.0621674	0.132788	Core matrisome	lung	0.0228835
IGFBP7	4.82e-05	0.00993815	0.127347	Core matrisome	lung	0.00226604
SPARCL1	0.000438586	0.0372455	0.131953	Core matrisome	lung	0.0119566
LOX	1.63e-09	3.99e-06	0.251808	Matrisome-associated	lung	4.61e-07
SLIT3	0.00111438	0.0621674	0.101135	Core matrisome	lung	0.023027
COL21A1	3.3e-05	0.00748515	0.183482	Core matrisome	lung	0.00174266
COL10A1	0.00109111	0.061952	0.324028	Core matrisome	lung	0.0227944
LAMA2	0.00155243	0.0728895	0.126873	Core matrisome	lung	0.028752
SMOC2	1.01e-06	0.000675745	0.245088	Core matrisome	lung	0.000115058
AEBP1	1.45e-06	0.000856709	0.152189	Core matrisome	lung	0.000153534
IGFBP3	9.01e-06	0.00298341	0.25227	Core matrisome	lung	0.000630907
ELN	1.37e-05	0.00406515	0.25191	Core matrisome	lung	0.000864802
LAMB1	0.000455462	0.0376952	0.111625	Core matrisome	lung	0.0121516
PCSK5	0.000644747	0.0466415	0.0948837	Matrisome-associated	lung	0.0156945
OMD	0.00122752	0.0651057	0.240778	Core matrisome	lung	0.0245814
ASPN	0.000602778	0.045109	0.20879	Core matrisome	lung	0.0148799
ECM2	0.000582038	0.0444077	0.165468	Core matrisome	lung	0.0144699
SVEP1	0.00039336	0.0350826	0.132356	Core matrisome	lung	0.0110507
ADAMTSL2	0.00289723	0.0984017	0.113766	Matrisome-associated	lung	0.0437968
SERPING1	1.93e-07	0.00024002	0.122989	Matrisome-associated	lung	2.9e-05
LTBP3	0.00103806	0.0603579	0.0774315	Core matrisome	lung	0.0221563
A2M	0.00169139	0.0747428	0.0893057	Matrisome-associated	lung	0.0300841
MGP	0.000255478	0.0281921	0.142926	Core matrisome	lung	0.0083111
GAS6	7.47e-05	0.0130354	0.0886829	Core matrisome	lung	0.00321431
FBLN5	1.96e-06	0.00106236	0.180339	Core matrisome	lung	0.000197548
MFGE8	2.1e-07	0.000240031	0.146137	Core matrisome	lung	3.09e-05
MMP2	2.25e-05	0.00555878	0.149098	Matrisome-associated	lung	0.00127761
MFAP4	0.00042884	0.0371484	0.14493	Core matrisome	lung	0.0117839
TIMP2	1.76e-05	0.00476539	0.0977763	Matrisome-associated	lung	0.0010529
SERPINB2	0.000527137	0.0411842	-0.423776	Matrisome-associated	lung	0.0134701
HAPLN4	8.31e-05	0.0136431	0.238383	Core matrisome	lung	0.0034887
LGI4	0.000455121	0.0376952	0.177536	Core matrisome	lung	0.0121516
LTBP4	0.000372357	0.0347343	0.129141	Core matrisome	lung	0.0106487
WISP2	4.12e-10	1.31e-06	0.346488	Core matrisome	lung	1.5e-07
CSTB	0.00162754	0.0744164	-0.0982187	Matrisome-associated	lung	0.0294626
TIMP3	0.00161541	0.0742404	0.129499	Matrisome-associated	lung	0.0294203
FBLN1	0.000207193	0.0262515	0.140522	Core matrisome	lung	0.0071666
SRPX2	0.00240776	0.0899204	0.108332	Core matrisome	lung	0.0384495
TNN	0.00117783	0.100449	0.843866	Core matrisome	minor_salivary_gland	0.0238317
LAMB3	0.0003546	0.061013	0.340128	Core matrisome	minor_salivary_gland	0.0103957
COL7A1	0.000103607	0.0383445	0.407365	Core matrisome	minor_salivary_gland	0.00419342
SLIT2	0.00266364	0.145536	0.289727	Core matrisome	minor_salivary_gland	0.0411829
PRSS12	1e-05	0.0163626	0.462271	Matrisome-associated	minor_salivary_gland	0.000678292
ESM1	0.0025301	0.143313	-0.927499	Core matrisome	minor_salivary_gland	0.0397859
COL23A1	1.56e-05	0.0165336	0.427139	Core matrisome	minor_salivary_gland	0.000966558
SERPINB9	0.00344758	0.165146	0.221161	Matrisome-associated	minor_salivary_gland	0.0494971
TSKU	0.000835192	0.0857712	0.23853	Core matrisome	minor_salivary_gland	0.0189182
IGFALS	0.00193502	0.124038	0.33367	Core matrisome	minor_salivary_gland	0.0332407
MMP24	0.00198076	0.126145	-0.378296	Matrisome-associated	minor_salivary_gland	0.0336326
EMILIN3	0.00112685	0.098675	0.518808	Core matrisome	minor_salivary_gland	0.0231805
LAMA5	0.00126321	0.104108	0.219517	Core matrisome	minor_salivary_gland	0.0250664
FBLN1	0.000749134	0.0841423	0.357136	Core matrisome	minor_salivary_gland	0.0174818
VWA1	0.000653545	0.00350121	0.118397	Core matrisome	muscle_skeletal	0.0158207
MASP2	2.51e-06	5.24e-05	0.137548	Matrisome-associated	muscle_skeletal	0.000237759
MFAP2	6.34e-05	0.000598591	0.236239	Core matrisome	muscle_skeletal	0.00280888
HSPG2	0.000279261	0.00183314	0.108478	Core matrisome	muscle_skeletal	0.00877492
COL16A1	0.00124779	0.00575322	0.127927	Core matrisome	muscle_skeletal	0.0248451
PODN	6.09e-05	0.000580888	0.185633	Core matrisome	muscle_skeletal	0.00272665
CYR61	0.000498591	0.00285245	0.188195	Core matrisome	muscle_skeletal	0.0129575
ECM1	7.33e-05	0.00066484	0.132458	Core matrisome	muscle_skeletal	0.00316577
ADAMTSL4	0.000746815	0.00389616	0.129064	Matrisome-associated	muscle_skeletal	0.0174818
CTSK	0.000889417	0.00443623	0.167388	Matrisome-associated	muscle_skeletal	0.0196058
ADAM15	9.77e-06	0.000146541	0.0940728	Matrisome-associated	muscle_skeletal	0.000670731
PRG4	0.000442614	0.00260235	0.344034	Core matrisome	muscle_skeletal	0.0120121
AGT	0.00213684	0.00875136	0.102567	Matrisome-associated	muscle_skeletal	0.0353847
LTBP1	4.56e-05	0.000467842	0.131859	Core matrisome	muscle_skeletal	0.00218177
VIT	0.000923285	0.00455832	0.123974	Core matrisome	muscle_skeletal	0.0201992
EFEMP1	0.00129664	0.00594272	0.173204	Core matrisome	muscle_skeletal	0.0254986
ADAM23	0.00269469	0.0103659	0.114021	Matrisome-associated	muscle_skeletal	0.0415878
COL6A3	5.12e-06	9e-05	0.17143	Core matrisome	muscle_skeletal	0.000412557
SNED1	0.000120478	0.000972935	0.146075	Core matrisome	muscle_skeletal	0.00469625
FBLN2	0.000554029	0.00308223	0.126062	Core matrisome	muscle_skeletal	0.0139319
COL7A1	3.03e-05	0.000340259	0.153352	Core matrisome	muscle_skeletal	0.00164237
P4HTM	0.000294258	0.00189955	0.0995445	Matrisome-associated	muscle_skeletal	0.00904311
HYAL2	1.84e-05	0.00023321	0.117128	Matrisome-associated	muscle_skeletal	0.00109283
ADAMTS9	0.00056185	0.00311783	0.169003	Matrisome-associated	muscle_skeletal	0.014068
COL8A1	0.000838915	0.00424391	0.129162	Core matrisome	muscle_skeletal	0.0189286
SLIT2	5.96e-07	1.83e-05	0.196337	Core matrisome	muscle_skeletal	7.48e-05
LGI2	0.00130846	0.00598063	0.18337	Core matrisome	muscle_skeletal	0.0256733
ADAMTS3	0.00229149	0.00921162	0.170214	Matrisome-associated	muscle_skeletal	0.0371693
MMRN1	6.05e-05	0.000577721	0.312578	Core matrisome	muscle_skeletal	0.00271398
NPNT	1.1e-08	9.43e-07	0.292279	Core matrisome	muscle_skeletal	2.35e-06
COL25A1	1.57e-10	3.96e-08	0.475872	Core matrisome	muscle_skeletal	6.89e-08
CTSO	7.36e-05	0.000666862	0.117334	Matrisome-associated	muscle_skeletal	0.00317109
TLL1	0.000569294	0.00315055	0.154434	Matrisome-associated	muscle_skeletal	0.0141934
THBS4	0.000889024	0.00443567	0.191145	Core matrisome	muscle_skeletal	0.0196058
LOX	5.67e-05	0.00055281	0.198424	Matrisome-associated	muscle_skeletal	0.00259866
SPOCK1	0.00135093	0.00612233	0.148269	Core matrisome	muscle_skeletal	0.0263071
COL23A1	0.000359041	0.00221705	0.160159	Core matrisome	muscle_skeletal	0.0104558
TNXB	5.99e-05	0.000574928	0.16631	Core matrisome	muscle_skeletal	0.00270993
COL19A1	3.03e-07	1.15e-05	0.555131	Core matrisome	muscle_skeletal	4.25e-05
CD109	0.0011412	0.00537239	0.122592	Matrisome-associated	muscle_skeletal	0.0233061
LAMA2	5.99e-05	0.000574928	0.143114	Core matrisome	muscle_skeletal	0.00270993
CTGF	1.1e-05	0.000157969	0.24001	Core matrisome	muscle_skeletal	0.000726581
COL28A1	6.08e-06	0.000102447	0.256756	Core matrisome	muscle_skeletal	0.000477165
BMPER	0.00299197	0.0112351	0.109275	Core matrisome	muscle_skeletal	0.0445285
AEBP1	0.00301851	0.0113185	0.148645	Core matrisome	muscle_skeletal	0.0448471
ELN	3.38e-07	1.23e-05	0.270159	Core matrisome	muscle_skeletal	4.51e-05
PCOLCE	0.000308688	0.00196783	0.168006	Core matrisome	muscle_skeletal	0.00937988
PLOD3	0.000683622	0.00362904	0.0754545	Matrisome-associated	muscle_skeletal	0.0163901
RELN	0.000292048	0.00188901	0.212227	Core matrisome	muscle_skeletal	0.00901608
ADAM32	1.69e-06	3.93e-05	0.213995	Matrisome-associated	muscle_skeletal	0.000175897
PLAT	8.73e-09	7.93e-07	0.225577	Matrisome-associated	muscle_skeletal	1.92e-06
SBSPON	0.00090584	0.00450029	0.168452	Core matrisome	muscle_skeletal	0.0199171
CTHRC1	0.000276785	0.00182054	0.203662	Core matrisome	muscle_skeletal	0.0087305
PCSK5	0.0027935	0.0106508	0.11158	Matrisome-associated	muscle_skeletal	0.0426631
CTSV	0.00039004	0.00236206	0.164616	Matrisome-associated	muscle_skeletal	0.0109927
SVEP1	1.19e-05	0.000168981	0.226003	Core matrisome	muscle_skeletal	0.000775661
ITIH2	0.000216584	0.00152195	0.144191	Matrisome-associated	muscle_skeletal	0.00735607
MMRN2	4.74e-06	8.5e-05	0.111583	Core matrisome	muscle_skeletal	0.000395065
LOXL4	5.27e-06	9.19e-05	0.244357	Matrisome-associated	muscle_skeletal	0.000421289
HTRA1	3.65e-05	0.000394758	0.165078	Matrisome-associated	muscle_skeletal	0.00187223
ADAM8	9.87e-07	2.65e-05	0.166279	Matrisome-associated	muscle_skeletal	0.000113611
PAMR1	0.000310558	0.00197518	0.193382	Matrisome-associated	muscle_skeletal	0.00940378
PRG2	0.0029713	0.0111723	0.190688	Core matrisome	muscle_skeletal	0.0444045
SERPING1	1.25e-05	0.000173961	0.139968	Matrisome-associated	muscle_skeletal	0.00080037
VWCE	5.63e-13	5e-10	0.332721	Core matrisome	muscle_skeletal	7.57e-10
CTSC	0.000236237	0.00162022	0.128392	Matrisome-associated	muscle_skeletal	0.00789051
TECTA	0.000429039	0.00253805	0.122218	Core matrisome	muscle_skeletal	0.0117839
VWA5A	1.23e-06	3.17e-05	0.16969	Core matrisome	muscle_skeletal	0.000133244
MFAP5	0.00274616	0.0105169	0.162985	Core matrisome	muscle_skeletal	0.0420884
A2M	4.47e-05	0.000461603	0.114624	Matrisome-associated	muscle_skeletal	0.00215521
MGP	3.72e-06	7.13e-05	0.180755	Core matrisome	muscle_skeletal	0.000328456
MMP19	3.31e-05	0.000363845	0.171021	Matrisome-associated	muscle_skeletal	0.00174297
LUM	0.00115525	0.00541667	0.226077	Core matrisome	muscle_skeletal	0.0235106
DCN	0.00024397	0.00165877	0.137357	Core matrisome	muscle_skeletal	0.00810642
MMP17	0.00212438	0.00871778	0.129417	Matrisome-associated	muscle_skeletal	0.035343
POSTN	2.09e-06	4.58e-05	0.298586	Core matrisome	muscle_skeletal	0.000206628
GAS6	8.68e-08	4.46e-06	0.13174	Core matrisome	muscle_skeletal	1.46e-05
COCH	0.000201732	0.00144481	0.150695	Core matrisome	muscle_skeletal	0.0070193
PAPLN	4.37e-05	0.000453157	0.168774	Core matrisome	muscle_skeletal	0.00213121
LTBP2	0.000910954	0.00451335	0.133334	Core matrisome	muscle_skeletal	0.0200044
FBLN5	0.000232034	0.00160093	0.124001	Core matrisome	muscle_skeletal	0.0077798
ADAM10	0.00204823	0.00847122	0.064105	Matrisome-associated	muscle_skeletal	0.0342388
ADAMTS7	0.000540543	0.00303094	0.135554	Matrisome-associated	muscle_skeletal	0.013711
HAPLN3	5.46e-08	3.11e-06	0.242938	Core matrisome	muscle_skeletal	9.56e-06
MFGE8	0.000105641	0.000880522	0.111582	Core matrisome	muscle_skeletal	0.00423096
ADAMTS17	4.06e-06	7.63e-05	0.26868	Matrisome-associated	muscle_skeletal	0.000351477
IGFALS	3.41e-06	6.65e-05	0.19882	Core matrisome	muscle_skeletal	0.000305623
MMP2	3.95e-06	7.51e-05	0.20306	Matrisome-associated	muscle_skeletal	0.000345869
MFAP4	0.00075953	0.00395241	0.168259	Core matrisome	muscle_skeletal	0.0176773
IGFBP4	1.71e-05	0.000220786	0.163598	Core matrisome	muscle_skeletal	0.0010356
ADAM11	3.21e-05	0.000356138	0.167323	Matrisome-associated	muscle_skeletal	0.00170621
CHAD	1.21e-13	1.23e-10	0.526797	Core matrisome	muscle_skeletal	2.02e-10
FAM20A	6.25e-05	0.000592959	0.166477	Matrisome-associated	muscle_skeletal	0.00277823
LAMA3	5.24e-05	0.000519893	0.135322	Core matrisome	muscle_skeletal	0.00241773
SERPINB8	0.00222289	0.00900448	0.121739	Matrisome-associated	muscle_skeletal	0.0363943
LGI4	1.39e-08	1.11e-06	0.204361	Core matrisome	muscle_skeletal	2.9e-06
WISP2	7.07e-08	3.73e-06	0.288339	Core matrisome	muscle_skeletal	1.2e-05
SLPI	4.37e-05	0.000453157	0.384165	Matrisome-associated	muscle_skeletal	0.00213121
CTSA	0.000592391	0.00324051	0.0636475	Matrisome-associated	muscle_skeletal	0.0146648
SULF2	1.37e-06	3.39e-05	0.148641	Matrisome-associated	muscle_skeletal	0.000146461
LAMA5	0.000589448	0.00322764	0.092795	Core matrisome	muscle_skeletal	0.0146142
COL18A1	0.000454968	0.002655	0.113757	Core matrisome	muscle_skeletal	0.0121516
COL6A1	0.00277427	0.0105947	0.090463	Core matrisome	muscle_skeletal	0.0424064
COL6A2	0.00088688	0.00442898	0.108663	Core matrisome	muscle_skeletal	0.0196058
EMID1	0.000325093	0.00204686	0.173769	Core matrisome	muscle_skeletal	0.00964368
CHADL	0.00199067	0.00830462	0.114307	Core matrisome	muscle_skeletal	0.0336948
CRELD2	1.53e-08	1.17e-06	0.111139	Core matrisome	muscle_skeletal	3.05e-06
TIMP1	0.000288909	0.00187688	0.174565	Matrisome-associated	muscle_skeletal	0.0089654
COL4A6	8.74e-06	0.000133965	0.178894	Core matrisome	muscle_skeletal	0.000626705
COL4A5	0.00034479	0.00214607	0.120725	Core matrisome	muscle_skeletal	0.0101762
BGN	0.000241675	0.00164621	0.17392	Core matrisome	muscle_skeletal	0.00805675
VWA1	6.94e-05	0.00138307	0.115399	Core matrisome	nerve_tibial	0.00302813
TINAGL1	3.95e-05	0.000884562	-0.100529	Core matrisome	nerve_tibial	0.00198766
COL8A2	8.93e-06	0.000267669	-0.134885	Core matrisome	nerve_tibial	0.000630415
NTNG1	2.29e-10	4.38e-08	0.307112	Core matrisome	nerve_tibial	9.32e-08
THBS3	0.00236696	0.020427	0.0543225	Core matrisome	nerve_tibial	0.0380409
HAPLN2	6.12e-09	6.57e-07	-0.305388	Core matrisome	nerve_tibial	1.41e-06
DPT	6.82e-05	0.00136698	-0.282428	Core matrisome	nerve_tibial	0.00298535
LTBP1	3.99e-05	0.000887125	-0.104932	Core matrisome	nerve_tibial	0.00199995
CRIM1	2.81e-05	0.000673994	-0.0965425	Core matrisome	nerve_tibial	0.00154726
LOXL3	0.000561325	0.00690367	0.0765166	Matrisome-associated	nerve_tibial	0.014068
COL3A1	0.00173997	0.0163431	-0.134394	Core matrisome	nerve_tibial	0.0305513
COL5A2	0.00163204	0.0155947	-0.0671823	Core matrisome	nerve_tibial	0.0294626
ADAM23	0.00102122	0.0109358	0.115365	Matrisome-associated	nerve_tibial	0.0219306
IGFBP5	0.00027685	0.00400834	-0.14598	Core matrisome	nerve_tibial	0.0087305
COL4A4	3.96e-08	3.12e-06	-0.232366	Core matrisome	nerve_tibial	7.15e-06
COL4A3	2e-09	2.53e-07	-0.313479	Core matrisome	nerve_tibial	5.31e-07
COL7A1	0.000113641	0.0020477	0.145357	Core matrisome	nerve_tibial	0.00451008
ITIH1	4.59e-05	0.00098947	-0.226637	Matrisome-associated	nerve_tibial	0.00218901
ITIH3	4.9e-06	0.00016987	-0.165084	Matrisome-associated	nerve_tibial	0.000404312
PCOLCE2	1.71e-07	1.06e-05	-0.384338	Core matrisome	nerve_tibial	2.67e-05
SERPINI1	0.0018464	0.0171643	-0.0987533	Matrisome-associated	nerve_tibial	0.0320592
MASP1	1.47e-06	6.27e-05	-0.267183	Matrisome-associated	nerve_tibial	0.000155305
HTRA3	1.08e-05	0.000311551	-0.163625	Matrisome-associated	nerve_tibial	0.000718344
SLIT2	0.00336307	0.0261608	-0.0907422	Core matrisome	nerve_tibial	0.0485647
LGI2	7.14e-10	1.14e-07	-0.368366	Core matrisome	nerve_tibial	2.36e-07
HPSE	0.000114595	0.0020628	-0.137808	Matrisome-associated	nerve_tibial	0.00452486
COL25A1	1.12e-06	4.97e-05	-0.203343	Core matrisome	nerve_tibial	0.000123651
ADAMTS12	7.8e-06	0.000239466	-0.143748	Matrisome-associated	nerve_tibial	0.00058746
P4HA2	0.00345124	0.0266589	0.0765575	Matrisome-associated	nerve_tibial	0.0494971
TGFBI	9.24e-05	0.00174063	-0.121517	Core matrisome	nerve_tibial	0.0038047
SPARC	2.05e-06	8.17e-05	-0.120982	Core matrisome	nerve_tibial	0.000203521
SERPINB6	0.000869198	0.00965101	0.0340991	Matrisome-associated	nerve_tibial	0.01933
TINAG	0.00350468	0.026894	-0.157032	Core matrisome	nerve_tibial	0.0498415
COL19A1	0.000302512	0.00430998	0.257661	Core matrisome	nerve_tibial	0.00922397
COL9A1	1.16e-05	0.000329018	0.305355	Core matrisome	nerve_tibial	0.000758931
CD109	1.82e-07	1.11e-05	-0.134871	Matrisome-associated	nerve_tibial	2.82e-05
COL12A1	5.82e-10	9.55e-08	-0.178132	Core matrisome	nerve_tibial	2.03e-07
FNDC1	1.96e-08	1.7e-06	-0.265641	Core matrisome	nerve_tibial	3.82e-06
BMPER	0.0014237	0.0141763	-0.133439	Core matrisome	nerve_tibial	0.0271138
FGL2	6.62e-06	0.000211587	-0.175503	Core matrisome	nerve_tibial	0.000512805
PLOD3	0.00349051	0.0268301	0.043705	Matrisome-associated	nerve_tibial	0.0497483
LGI3	5.98e-07	2.93e-05	-0.311858	Core matrisome	nerve_tibial	7.48e-05
SULF1	2.17e-05	0.000550503	-0.129984	Matrisome-associated	nerve_tibial	0.00125274
MMP16	0.00348375	0.0268163	-0.115145	Matrisome-associated	nerve_tibial	0.0497483
ADAMTSL1	1.98e-06	7.95e-05	-0.179121	Matrisome-associated	nerve_tibial	0.000197905
PAPPA	5.21e-11	1.38e-08	0.274962	Matrisome-associated	nerve_tibial	2.92e-08
HMCN2	0.000842942	0.00941206	-0.201924	Core matrisome	nerve_tibial	0.0189386
ITIH5	0.000122843	0.00218186	-0.119318	Matrisome-associated	nerve_tibial	0.00474754
MMRN2	0.00203056	0.0184028	-0.065603	Core matrisome	nerve_tibial	0.0340322
LGI1	1e-05	0.000295551	-0.176397	Core matrisome	nerve_tibial	0.000678292
TLL2	0.00122657	0.0126246	0.200601	Matrisome-associated	nerve_tibial	0.0245814
SLIT1	0.000840896	0.00940507	-0.16008	Core matrisome	nerve_tibial	0.0189286
HPSE2	8.74e-05	0.001663	-0.324925	Matrisome-associated	nerve_tibial	0.0036264
KAZALD1	0.000130034	0.00226703	-0.132776	Matrisome-associated	nerve_tibial	0.00494749
HTRA1	6.01e-05	0.00123349	0.0922349	Matrisome-associated	nerve_tibial	0.00270993
PAMR1	0.00120406	0.0124393	-0.125979	Matrisome-associated	nerve_tibial	0.0242224
VWCE	0.00187199	0.017305	0.0877324	Core matrisome	nerve_tibial	0.032407
MMP3	0.00197601	0.0180317	-0.390066	Matrisome-associated	nerve_tibial	0.0336326
ADAMTS8	6.56e-05	0.00132534	0.17968	Matrisome-associated	nerve_tibial	0.00290006
VWF	0.00318237	0.0251371	-0.0830859	Core matrisome	nerve_tibial	0.0466482
MFAP5	0.000707844	0.00821272	-0.142518	Core matrisome	nerve_tibial	0.0168783
A2ML1	4.65e-05	0.000997799	-0.212799	Matrisome-associated	nerve_tibial	0.00221338
NTN4	2.33e-05	0.000584586	-0.12838	Core matrisome	nerve_tibial	0.00130512
MMP17	5.01e-06	0.000172657	0.137416	Matrisome-associated	nerve_tibial	0.000408025
SMOC1	1.9e-05	0.000493447	0.182232	Core matrisome	nerve_tibial	0.00112156
FBLN5	1.06e-07	7.17e-06	-0.13073	Core matrisome	nerve_tibial	1.71e-05
SERPINA5	0.000127299	0.00223823	0.162401	Matrisome-associated	nerve_tibial	0.00488849
THBS1	0.00158629	0.0152824	-0.116817	Core matrisome	nerve_tibial	0.0291019
FBN1	1.14e-05	0.00032476	-0.113789	Core matrisome	nerve_tibial	0.000748703
GLDN	0.0015072	0.0147492	-0.137444	Core matrisome	nerve_tibial	0.0282129
CILP	1.03e-10	2.39e-08	-0.302783	Core matrisome	nerve_tibial	5.02e-08
ADAMTSL3	0.000455582	0.00592197	-0.129701	Matrisome-associated	nerve_tibial	0.0121516
PCSK6	3.18e-09	3.8e-07	-0.232249	Matrisome-associated	nerve_tibial	8.06e-07
MMP15	3.86e-06	0.00013849	-0.175756	Matrisome-associated	nerve_tibial	0.000339512
NTN1	2.32e-06	9.14e-05	-0.132756	Core matrisome	nerve_tibial	0.000223553
TIMP2	0.0025663	0.0216033	-0.054897	Matrisome-associated	nerve_tibial	0.0401389
EMILIN2	8.79e-09	8.74e-07	-0.140195	Core matrisome	nerve_tibial	1.92e-06
ELANE	0.000269182	0.00393382	-0.204489	Matrisome-associated	nerve_tibial	0.00859714
CPAMD8	0.000515037	0.00651167	-0.145781	Matrisome-associated	nerve_tibial	0.0132757
COMP	0.00160717	0.0154163	-0.291719	Core matrisome	nerve_tibial	0.029362
LGI4	3.91e-08	3.09e-06	0.162814	Core matrisome	nerve_tibial	7.12e-06
RSPO4	0.00143532	0.0142635	-0.205942	Core matrisome	nerve_tibial	0.0272461
SLPI	0.000496832	0.00634203	-0.16258	Matrisome-associated	nerve_tibial	0.012947
COL20A1	0.000272146	0.00395967	0.220375	Core matrisome	nerve_tibial	0.00864447
ADAMTS5	0.00044268	0.00579113	-0.177197	Matrisome-associated	nerve_tibial	0.0120121
COL18A1	0.000446584	0.00582405	-0.0651577	Core matrisome	nerve_tibial	0.0120805
SERPIND1	3.26e-05	0.000758702	-0.210488	Matrisome-associated	nerve_tibial	0.00173103
TIMP3	0.000808099	0.00908425	-0.0849029	Matrisome-associated	nerve_tibial	0.0184441
MASP2	0.001101	0.0286989	-0.350182	Matrisome-associated	ovary	0.0228835
MATN1	1.69e-05	0.00421317	0.344984	Core matrisome	ovary	0.00103277
RSPO1	4.75e-05	0.00659869	1.00454	Core matrisome	ovary	0.00224626
ADAMTSL4	0.00349018	0.0501458	0.365405	Matrisome-associated	ovary	0.0497483
COL5A2	0.0024365	0.0419549	-0.203469	Core matrisome	ovary	0.0387318
FN1	0.00286648	0.0455991	-0.368503	Core matrisome	ovary	0.0434742
SNED1	0.000154624	0.0115806	-0.301439	Core matrisome	ovary	0.00574569
COL7A1	0.00161992	0.0341374	-0.346699	Core matrisome	ovary	0.0294412
VWA5B2	0.00219492	0.0397101	0.492702	Core matrisome	ovary	0.0361048
ADAMTS3	0.00147507	0.0332895	0.390559	Matrisome-associated	ovary	0.0277874
ADAMTS12	0.000360389	0.016841	-0.492637	Matrisome-associated	ovary	0.0104776
EGFLAM	0.000603682	0.0211248	0.30297	Core matrisome	ovary	0.0148812
PCOLCE	5.79e-05	0.00697956	0.357605	Core matrisome	ovary	0.00263955
MATN2	0.00138241	0.032178	-0.270715	Core matrisome	ovary	0.0266171
OGN	2.08e-08	0.000244597	-0.669443	Core matrisome	ovary	3.95e-06
OMD	1.94e-05	0.00437802	-0.636176	Core matrisome	ovary	0.00113721
ECM2	7.82e-06	0.00339743	-0.385319	Core matrisome	ovary	0.00058746
NTNG2	0.00154315	0.0337845	-0.359013	Core matrisome	ovary	0.0286408
SPOCK2	1.82e-05	0.0042989	0.673889	Core matrisome	ovary	0.00108187
TLL2	0.000497108	0.0192378	-0.55559	Matrisome-associated	ovary	0.012947
ADAM12	8.56e-06	0.00339743	-0.724379	Matrisome-associated	ovary	0.00062151
CTSF	0.00269696	0.0442624	-0.161234	Matrisome-associated	ovary	0.0415878
VWF	0.00238776	0.0416845	-0.50791	Core matrisome	ovary	0.0382548
IGFBP6	0.00103027	0.027696	0.45537	Core matrisome	ovary	0.0220708
MMP19	0.000433194	0.0184219	0.477514	Matrisome-associated	ovary	0.0118465
SERPINA10	0.0019561	0.0375427	-0.404439	Matrisome-associated	ovary	0.0334332
ADAM10	8.08e-05	0.00830694	-0.122864	Matrisome-associated	ovary	0.00343112
IGFBP4	0.000212239	0.0133152	0.334108	Core matrisome	ovary	0.00728962
CPAMD8	0.000122338	0.00993273	-0.38223	Matrisome-associated	ovary	0.00474754
EMILIN3	0.000213162	0.0133152	0.709806	Core matrisome	ovary	0.00730089
ADAMTS5	9.42e-05	0.00873981	-0.538384	Matrisome-associated	ovary	0.00385268
TIMP1	0.000557702	0.0203352	0.287172	Matrisome-associated	ovary	0.0140042
VWA1	0.000841416	0.059888	-0.23068	Core matrisome	pancreas	0.0189286
CELA2A	0.000257956	0.0374761	0.413036	Matrisome-associated	pancreas	0.00836063
CELA2B	0.00344687	0.109793	0.347637	Matrisome-associated	pancreas	0.0494971
RSPO1	0.000156147	0.0312403	0.426805	Core matrisome	pancreas	0.00577777
LAMC2	2.66e-05	0.0118709	-0.374993	Core matrisome	pancreas	0.00147212
PRELP	0.00227354	0.0927173	0.266426	Core matrisome	pancreas	0.0369628
LAMB3	7.29e-07	0.00118431	-0.38449	Core matrisome	pancreas	8.86e-05
PXDN	0.000898633	0.0610421	-0.179981	Core matrisome	pancreas	0.0197835
COL3A1	0.0014993	0.0787792	-0.27478	Core matrisome	pancreas	0.0281143
SERPINE2	0.000857027	0.0600423	-0.281722	Matrisome-associated	pancreas	0.0191321
ADAMTS12	0.00054559	0.0495885	-0.249181	Matrisome-associated	pancreas	0.0137791
VCAN	0.000724283	0.0564175	-0.33956	Core matrisome	pancreas	0.0171535
TGFBI	0.000365868	0.0413298	-0.267528	Core matrisome	pancreas	0.0105667
ADAM9	0.00157828	0.0811178	-0.179415	Matrisome-associated	pancreas	0.0290463
WISP1	0.000839004	0.059888	-0.43371	Core matrisome	pancreas	0.0189286
COL15A1	0.000191218	0.0338228	-0.212181	Core matrisome	pancreas	0.00673378
COL27A1	0.00239162	0.0947367	-0.128169	Core matrisome	pancreas	0.0382603
TNC	0.000415218	0.0433794	-0.376068	Core matrisome	pancreas	0.0114987
COL5A1	0.00163402	0.0811178	-0.240221	Core matrisome	pancreas	0.0294626
ADAMTS14	0.000357758	0.0413298	-0.460511	Matrisome-associated	pancreas	0.0104545
PLAU	0.000795905	0.0589994	-0.236257	Matrisome-associated	pancreas	0.0182808
ADAM12	0.00127172	0.0721249	-0.363334	Matrisome-associated	pancreas	0.0251858
EFEMP2	0.00168442	0.0813302	-0.130557	Core matrisome	pancreas	0.0300211
MMP7	0.000374591	0.0413298	-0.363564	Matrisome-associated	pancreas	0.0106594
LOXL1	0.00165998	0.0811178	-0.141826	Matrisome-associated	pancreas	0.0298285
MMP15	0.000399236	0.0424545	-0.158807	Matrisome-associated	pancreas	0.0111442
IGFBP4	0.00333763	0.108545	-0.168563	Core matrisome	pancreas	0.048317
COL1A1	0.00212866	0.0905442	-0.277987	Core matrisome	pancreas	0.0353471
FAM20A	0.00165656	0.0811178	-0.27907	Matrisome-associated	pancreas	0.0297976
EMILIN2	0.000481208	0.0464691	-0.251066	Core matrisome	pancreas	0.0126458
SERPINB8	0.00168303	0.0813302	-0.204637	Matrisome-associated	pancreas	0.0300211
TIMP1	0.00227166	0.0927173	-0.256111	Matrisome-associated	pancreas	0.0369628
PAPPA	0.00117508	0.596063	0.317195	Matrisome-associated	pituitary	0.023831
COL13A1	0.000782909	0.538978	-0.257168	Core matrisome	pituitary	0.0180533
OTOG	0.000693787	0.535732	0.514662	Core matrisome	pituitary	0.0165657
SERPINA5	0.00245996	0.777086	0.336808	Matrisome-associated	pituitary	0.0389983
RSPO1	0.0002472	0.014003	0.415109	Core matrisome	prostate	0.00816161
CYR61	0.00218976	0.036106	0.432517	Core matrisome	prostate	0.0360877
ADAM15	0.00100254	0.0255	-0.140442	Matrisome-associated	prostate	0.0216624
PRG4	0.000148393	0.0110352	0.459069	Core matrisome	prostate	0.00554058
HYAL3	0.000319057	0.0156354	-0.222407	Matrisome-associated	prostate	0.00954554
COL8A1	4.35e-05	0.00562866	0.432347	Core matrisome	prostate	0.00213121
SERPINI1	0.000129357	0.0104545	-0.320152	Matrisome-associated	prostate	0.00493249
VWA5B2	0.00194911	0.0338356	-0.343048	Core matrisome	prostate	0.0333463
VCAN	0.00167364	0.0317659	0.480114	Core matrisome	prostate	0.0299364
EDIL3	2.59e-05	0.00406248	0.449158	Core matrisome	prostate	0.0014415
LOX	0.00320959	0.0433197	0.314989	Matrisome-associated	prostate	0.0470077
COL9A1	0.00254163	0.0388509	-0.733462	Core matrisome	prostate	0.0398242
THBS2	0.00109858	0.0262755	0.411207	Core matrisome	prostate	0.0228835
COL28A1	0.000297319	0.0154686	-0.422043	Core matrisome	prostate	0.00909735
LGI3	0.00329353	0.0437424	-0.364256	Core matrisome	prostate	0.0479562
SULF1	0.000668303	0.0208967	0.360607	Matrisome-associated	prostate	0.0160889
CTHRC1	0.00135633	0.0290536	0.473865	Core matrisome	prostate	0.0263415
ADAMTS13	0.00054049	0.0193447	-0.271158	Matrisome-associated	prostate	0.013711
SRGN	2.01e-05	0.00366005	0.362606	Core matrisome	prostate	0.0011668
CTSW	0.000440895	0.0176033	0.485163	Matrisome-associated	prostate	0.0120009
MMP7	0.000271094	0.014725	0.930364	Matrisome-associated	prostate	0.00862669
MGP	0.00027743	0.0149076	0.441769	Core matrisome	prostate	0.00873304
OGFOD2	0.0011977	0.0271555	-0.167037	Matrisome-associated	prostate	0.0241637
SERPINA1	2.2e-05	0.00389685	0.548645	Matrisome-associated	prostate	0.00126843
THBS1	0.000518224	0.0188988	0.505059	Core matrisome	prostate	0.0133382
COMP	8.05e-06	0.00240811	0.931828	Core matrisome	prostate	0.000597242
CST7	0.000189456	0.0121022	0.427353	Matrisome-associated	prostate	0.0066987
PI3	0.00011402	0.00983532	0.936678	Matrisome-associated	prostate	0.00451487
CHADL	0.000144162	0.0108625	-0.241896	Core matrisome	prostate	0.00541442
COL4A5	0.00350559	0.0447816	-0.193553	Core matrisome	prostate	0.0498415
BCAN	1.92e-10	6.13e-07	-0.31443	Core matrisome	skin_not_sun_exposed__suprapubic	8.2e-08
HYAL1	4.58e-08	6.75e-05	0.156996	Matrisome-associated	skin_not_sun_exposed__suprapubic	8.1e-06
LGI3	4.62e-11	2.95e-07	-0.271069	Core matrisome	skin_not_sun_exposed__suprapubic	2.79e-08
P4HA1	0.000390825	0.0336476	0.127327	Matrisome-associated	skin_not_sun_exposed__suprapubic	0.0109971
VWCE	0.00108182	0.048986	0.139299	Core matrisome	skin_not_sun_exposed__suprapubic	0.0227025
MMP3	0.00196788	0.0614076	-0.399557	Matrisome-associated	skin_not_sun_exposed__suprapubic	0.0335363
CILP2	0.000674596	0.0399996	-0.206451	Core matrisome	skin_not_sun_exposed__suprapubic	0.0162181
COL16A1	0.000857169	0.0416675	0.0796438	Core matrisome	skin_sun_exposed__lower_leg	0.0191321
RSPO1	0.00183886	0.062088	0.0896845	Core matrisome	skin_sun_exposed__lower_leg	0.0320236
PODN	0.000274756	0.0201352	0.177952	Core matrisome	skin_sun_exposed__lower_leg	0.00871155
COL11A1	0.000414063	0.0264385	-0.320409	Core matrisome	skin_sun_exposed__lower_leg	0.0114848
CTSK	2.55e-05	0.00417385	0.201814	Matrisome-associated	skin_sun_exposed__lower_leg	0.00142236
BCAN	1.13e-05	0.00237372	-0.224091	Core matrisome	skin_sun_exposed__lower_leg	0.000744396
DPT	0.000956893	0.0440786	0.170299	Core matrisome	skin_sun_exposed__lower_leg	0.0208562
TNN	0.000525369	0.0308343	-0.30122	Core matrisome	skin_sun_exposed__lower_leg	0.0134627
VIT	0.000925523	0.0433561	0.159346	Core matrisome	skin_sun_exposed__lower_leg	0.0202228
SNED1	0.00162852	0.0576201	0.130226	Core matrisome	skin_sun_exposed__lower_leg	0.0294626
FBLN2	0.00103201	0.0458996	0.151598	Core matrisome	skin_sun_exposed__lower_leg	0.022081
HYAL1	1.33e-08	1.84e-05	0.12618	Matrisome-associated	skin_sun_exposed__lower_leg	2.8e-06
COL8A1	0.00105036	0.0463327	0.185255	Core matrisome	skin_sun_exposed__lower_leg	0.02231
ADIPOQ	0.000162649	0.0144744	-0.361846	Core matrisome	skin_sun_exposed__lower_leg	0.00597378
SPON2	0.00250781	0.0755064	0.121868	Core matrisome	skin_sun_exposed__lower_leg	0.0394709
CD109	1.49e-05	0.00287464	-0.0833264	Matrisome-associated	skin_sun_exposed__lower_leg	0.00093208
SMOC2	4.11e-06	0.0010765	0.210886	Core matrisome	skin_sun_exposed__lower_leg	0.000354726
THBS2	0.000308697	0.021808	0.142986	Core matrisome	skin_sun_exposed__lower_leg	0.00937988
LGI3	2.77e-06	0.000881847	-0.19907	Core matrisome	skin_sun_exposed__lower_leg	0.000254978
ADAM32	0.000462284	0.028666	0.176487	Matrisome-associated	skin_sun_exposed__lower_leg	0.0122404
CTHRC1	2.67e-06	0.000881847	0.299108	Core matrisome	skin_sun_exposed__lower_leg	0.000247425
PCSK5	0.00148516	0.055154	0.143789	Matrisome-associated	skin_sun_exposed__lower_leg	0.0279197
PLAU	0.00307462	0.0837813	0.128311	Matrisome-associated	skin_sun_exposed__lower_leg	0.0454494
COL17A1	0.00147449	0.055154	0.0952041	Core matrisome	skin_sun_exposed__lower_leg	0.0277874
HTRA1	0.00221658	0.0704866	0.0983282	Matrisome-associated	skin_sun_exposed__lower_leg	0.0363927
PRG2	0.00221876	0.0704866	0.149935	Core matrisome	skin_sun_exposed__lower_leg	0.0363943
VWCE	0.00323278	0.0857951	0.114921	Core matrisome	skin_sun_exposed__lower_leg	0.0472683
CTSW	0.00161135	0.0573887	0.145519	Matrisome-associated	skin_sun_exposed__lower_leg	0.0294076
MGP	0.00253852	0.0759085	0.128796	Core matrisome	skin_sun_exposed__lower_leg	0.0398111
LUM	0.000631058	0.0351846	0.240432	Core matrisome	skin_sun_exposed__lower_leg	0.0153827
DCN	0.00280557	0.0793559	0.136098	Core matrisome	skin_sun_exposed__lower_leg	0.0427355
GAS6	2.87e-05	0.004463	0.0654393	Core matrisome	skin_sun_exposed__lower_leg	0.00157028
COCH	3.4e-07	0.000210056	-0.430976	Core matrisome	skin_sun_exposed__lower_leg	4.51e-05
LTBP2	4.79e-05	0.00647528	0.168441	Core matrisome	skin_sun_exposed__lower_leg	0.00225785
CILP	0.000425201	0.0270604	0.232216	Core matrisome	skin_sun_exposed__lower_leg	0.0117417
ADAMTS7	0.000827491	0.0408405	0.145684	Matrisome-associated	skin_sun_exposed__lower_leg	0.0188088
HAPLN3	0.000265671	0.0198272	0.127616	Core matrisome	skin_sun_exposed__lower_leg	0.0085018
MMP25	4.32e-05	0.00593157	0.167277	Matrisome-associated	skin_sun_exposed__lower_leg	0.00213121
MMP2	6.22e-05	0.00766525	0.226376	Matrisome-associated	skin_sun_exposed__lower_leg	0.00277018
MFAP4	1.36e-05	0.002752	0.233292	Core matrisome	skin_sun_exposed__lower_leg	0.000858471
MMP28	4.3e-05	0.00593157	0.108969	Matrisome-associated	skin_sun_exposed__lower_leg	0.00213121
IGFBP4	0.00266137	0.0778975	0.127551	Core matrisome	skin_sun_exposed__lower_leg	0.0411829
CHAD	0.00247057	0.0751852	-0.0917352	Core matrisome	skin_sun_exposed__lower_leg	0.0390605
ADAMTSL5	0.00316397	0.0850184	-0.0884554	Matrisome-associated	skin_sun_exposed__lower_leg	0.0464561
LRG1	0.000131698	0.0127499	0.198538	Core matrisome	skin_sun_exposed__lower_leg	0.00499995
WISP2	2.8e-06	0.000881847	0.252071	Core matrisome	skin_sun_exposed__lower_leg	0.000256569
ADAMTS6	0.00298922	0.2536	-0.377734	Matrisome-associated	small_intestine_terminal_ileum	0.0445285
ADAMTS13	0.000456634	0.2536	-0.200511	Matrisome-associated	small_intestine_terminal_ileum	0.0121516
MMP12	0.00153569	0.2536	-0.978799	Matrisome-associated	small_intestine_terminal_ileum	0.0285933
PCOLCE2	0.00166567	0.176276	-0.278904	Core matrisome	spleen	0.0299001
HTRA4	0.000373862	0.105696	0.283791	Matrisome-associated	spleen	0.0106594
PXDNL	1.2e-05	0.0182159	0.336952	Core matrisome	spleen	0.000775661
MFAP5	0.00124545	0.167194	0.380608	Core matrisome	spleen	0.0248267
SERPINA5	0.00222292	0.187671	0.222999	Matrisome-associated	spleen	0.0363943
SERPINA3	0.00056741	0.13694	0.532785	Matrisome-associated	spleen	0.0141666
SERPINF2	0.000318749	0.0990151	0.234379	Matrisome-associated	spleen	0.00954554
AGRN	0.000611289	0.0270141	0.09348	Core matrisome	testis	0.0150475
MFAP2	0.00031432	0.0204732	0.0979806	Core matrisome	testis	0.00946269
COL8A2	0.00227454	0.0488058	0.138279	Core matrisome	testis	0.0369628
PODN	3.88e-05	0.00726801	0.230063	Core matrisome	testis	0.0019703
CYR61	0.000414033	0.0223447	0.262085	Core matrisome	testis	0.0114848
ECM1	0.00135461	0.0388261	0.112147	Core matrisome	testis	0.0263415
CTSS	0.00134699	0.0387788	0.194073	Matrisome-associated	testis	0.0262821
CTSK	3.59e-05	0.00694989	0.19649	Matrisome-associated	testis	0.00185365
FMOD	0.00250522	0.0506583	0.215883	Core matrisome	testis	0.0394657
PRELP	7.38e-07	0.000471577	0.311791	Core matrisome	testis	8.9e-05
NID1	0.00116477	0.0363406	0.207851	Core matrisome	testis	0.0236769
EMILIN1	5.54e-05	0.00922213	0.220912	Core matrisome	testis	0.00254972
LTBP1	0.00260034	0.0511269	0.123368	Core matrisome	testis	0.0405624
ASTL	0.000429557	0.0227939	0.155175	Matrisome-associated	testis	0.0117839
ADAM23	0.00082036	0.0316673	0.0759236	Matrisome-associated	testis	0.0186709
FN1	0.00077641	0.030829	0.169492	Core matrisome	testis	0.0179508
TIMP4	0.000547774	0.02614	0.233486	Matrisome-associated	testis	0.0137944
COL8A1	0.00297603	0.0537465	0.154613	Core matrisome	testis	0.0444045
SPON2	0.00117643	0.0365022	0.146479	Core matrisome	testis	0.023831
SLIT2	0.000140483	0.0144085	0.180753	Core matrisome	testis	0.00528761
IGFBP7	4.16e-05	0.00757262	0.215256	Core matrisome	testis	0.00208025
SPARCL1	0.000109308	0.0129771	0.217978	Core matrisome	testis	0.00436626
SPP1	0.00234854	0.0492756	0.418392	Core matrisome	testis	0.0378143
EGFLAM	0.00124138	0.0373324	-0.0975779	Core matrisome	testis	0.0247738
THBS4	0.000800562	0.0314358	0.110981	Core matrisome	testis	0.0183396
COL23A1	0.000999589	0.0341151	0.102932	Core matrisome	testis	0.0216252
COL10A1	0.0014457	0.0400987	0.163909	Core matrisome	testis	0.0274134
LAMA2	0.00158587	0.041708	0.159007	Core matrisome	testis	0.0291019
CTGF	0.0011331	0.0360643	0.1934	Core matrisome	testis	0.0232149
SMOC2	2.29e-05	0.00524943	0.219717	Core matrisome	testis	0.00129472
THBS2	1.77e-06	0.000918606	0.260526	Core matrisome	testis	0.000182355
FAM20C	0.00135128	0.0387988	0.156902	Matrisome-associated	testis	0.0263071
AEBP1	1.92e-05	0.00471961	0.206801	Core matrisome	testis	0.00112945
SERPINE1	4.37e-05	0.0077987	0.363699	Matrisome-associated	testis	0.00213121
LAMB1	0.000196045	0.0168612	0.16522	Core matrisome	testis	0.00686236
LAMC3	1.32e-05	0.00354453	0.215427	Core matrisome	testis	0.000839629
ADAMTSL2	2.58e-06	0.00114269	0.194213	Matrisome-associated	testis	0.000241234
SRGN	8.65e-09	2e-05	0.337896	Core matrisome	testis	1.92e-06
MMRN2	0.000426007	0.0226931	0.167963	Core matrisome	testis	0.0117417
HTRA1	4.68e-06	0.00169292	0.229423	Matrisome-associated	testis	0.00039198
SPON1	2.23e-05	0.00524943	0.217937	Core matrisome	testis	0.00127375
PRG2	0.00174035	0.0433488	0.209446	Core matrisome	testis	0.0305513
SERPING1	0.00290114	0.0531945	0.197093	Matrisome-associated	testis	0.0437968
VWCE	6.48e-06	0.0022269	0.154221	Core matrisome	testis	0.000504161
EFEMP2	0.00339786	0.0569493	0.0855186	Core matrisome	testis	0.0488655
TSKU	0.00324763	0.055872	0.152259	Core matrisome	testis	0.0474062
VWF	0.00172371	0.043219	0.14947	Core matrisome	testis	0.0304187
MFAP5	1.36e-11	1.25e-07	0.489073	Core matrisome	testis	1.1e-08
A2M	0.00232624	0.0492756	0.178361	Matrisome-associated	testis	0.0375943
MGP	0.000127366	0.014038	0.250967	Core matrisome	testis	0.00488849
MMP19	0.00285014	0.0528265	0.183972	Matrisome-associated	testis	0.0433013
LUM	0.000397877	0.0219951	0.317485	Core matrisome	testis	0.011124
POSTN	0.000682212	0.0284984	0.344393	Core matrisome	testis	0.0163787
COL4A2	0.00036508	0.021771	0.154134	Core matrisome	testis	0.0105667
F10	0.000920048	0.0327582	0.137786	Matrisome-associated	testis	0.0201535
MMP14	9.54e-05	0.0119161	0.213793	Matrisome-associated	testis	0.00388312
LTBP2	8.58e-09	2e-05	0.241909	Core matrisome	testis	1.92e-06
FBLN5	5.83e-05	0.00933398	0.197089	Core matrisome	testis	0.00265072
FBN1	0.00296243	0.0536065	0.107681	Core matrisome	testis	0.0443149
HAPLN3	0.000378634	0.0218187	0.192626	Core matrisome	testis	0.0106885
MFGE8	0.000214353	0.0171831	0.142718	Core matrisome	testis	0.00732734
MMP2	1.55e-05	0.00404812	0.235868	Matrisome-associated	testis	0.000960349
ADAMTS18	0.00178394	0.0436877	0.169257	Matrisome-associated	testis	0.0311913
MFAP4	3.09e-05	0.00640769	0.275834	Core matrisome	testis	0.00165126
TIMP2	0.00163457	0.0424085	0.122663	Matrisome-associated	testis	0.0294626
ADAMTSL5	0.00243935	0.0500002	0.126347	Matrisome-associated	testis	0.0387418
ELSPBP1	1.1e-06	0.000642105	-0.305753	Core matrisome	testis	0.000121621
TGM2	0.00036103	0.021771	0.208451	Matrisome-associated	testis	0.0104788
WISP2	0.00112819	0.0360014	0.24945	Core matrisome	testis	0.0231805
SULF2	0.000173414	0.0160492	0.135102	Matrisome-associated	testis	0.00627084
LAMA5	0.00295544	0.0535505	0.135754	Core matrisome	testis	0.0442971
ADAMTS1	0.00134031	0.0387655	0.287558	Matrisome-associated	testis	0.0262396
COL6A1	0.0022957	0.0489866	0.153008	Core matrisome	testis	0.0372032
EMID1	0.000286527	0.0197363	0.148667	Core matrisome	testis	0.00892312
TIMP3	0.00018826	0.0167584	0.216535	Matrisome-associated	testis	0.00666988
FBLN1	1.65e-05	0.004204	0.162588	Core matrisome	testis	0.00101297
MXRA5	0.00150033	0.0407991	0.253459	Core matrisome	testis	0.0281143
SRPX	3.37e-05	0.00674844	0.308447	Core matrisome	testis	0.00175922
SRPX2	0.00200792	0.0469318	0.144203	Core matrisome	testis	0.0338236
COL4A6	0.000208036	0.0171278	0.188772	Core matrisome	testis	0.00716742
COL4A5	0.00199712	0.0467588	0.143995	Core matrisome	testis	0.0336948
BGN	1.07e-06	0.000642105	0.252787	Core matrisome	testis	0.000119506
MASP2	0.00188273	0.0562712	-0.110269	Matrisome-associated	thyroid	0.0324965
COL11A1	0.00133598	0.0472654	0.194306	Core matrisome	thyroid	0.0261841
PAPPA2	6.62e-05	0.00782645	0.212472	Matrisome-associated	thyroid	0.00291714
COL4A4	0.00134336	0.0473589	0.0600424	Core matrisome	thyroid	0.0262496
HYAL1	0.0020252	0.0584151	-0.0813524	Matrisome-associated	thyroid	0.0339837
COL8A1	0.00288145	0.0704123	0.0851919	Core matrisome	thyroid	0.0436633
VWA5B2	4.63e-06	0.00121792	0.208217	Core matrisome	thyroid	0.000389643
LGI2	0.000729006	0.0331184	0.150948	Core matrisome	thyroid	0.0172187
FBN2	1.69e-06	0.00058166	0.312224	Core matrisome	thyroid	0.000175897
ADAM19	0.00152553	0.0510624	-0.133941	Matrisome-associated	thyroid	0.0284646
LAMA4	0.00315716	0.0736389	-0.0834024	Core matrisome	thyroid	0.0463952
LOXL2	0.000119513	0.0109084	-0.11499	Matrisome-associated	thyroid	0.00466902
NTNG2	0.00346109	0.0774735	-0.106703	Core matrisome	thyroid	0.0495089
COL17A1	0.000835549	0.0359952	0.180453	Core matrisome	thyroid	0.0189182
CST6	0.000251654	0.0173459	0.197873	Matrisome-associated	thyroid	0.00823262
P4HA3	0.00037458	0.0219715	-0.122651	Matrisome-associated	thyroid	0.0106594
ADAM10	0.000168002	0.0135959	-0.0475004	Matrisome-associated	thyroid	0.00613857
ACAN	0.000653347	0.0313183	0.23786	Core matrisome	thyroid	0.0158207
CRISPLD2	0.000430245	0.0242258	-0.175617	Core matrisome	thyroid	0.0117843
LAMA1	1.31e-06	0.00047641	0.186703	Core matrisome	thyroid	0.000140751
CPAMD8	1.32e-05	0.00247503	0.334997	Matrisome-associated	thyroid	0.000840141
COL18A1	5.11e-05	0.00642731	-0.0855769	Core matrisome	thyroid	0.00237977
EMID1	0.00332542	0.0755362	-0.0998535	Core matrisome	thyroid	0.04822
SRPX	4.47e-05	0.0058592	-0.142612	Core matrisome	thyroid	0.00215521
MATN1	0.00145694	0.0426013	0.481919	Core matrisome	uterus	0.0275668
ECM1	0.000397336	0.0225716	-0.41571	Core matrisome	uterus	0.011124
ADAMTSL4	5.19e-05	0.00831901	0.454599	Matrisome-associated	uterus	0.00240447
CTSK	6.68e-05	0.00949978	-0.574823	Matrisome-associated	uterus	0.00293592
ADAM17	0.00249951	0.0550067	-0.170179	Matrisome-associated	uterus	0.0394112
IGFBP2	0.00349556	0.0657946	-0.427975	Core matrisome	uterus	0.0497797
PLOD2	0.00158335	0.0440644	-0.219428	Matrisome-associated	uterus	0.0291019
MASP1	0.00161493	0.0445378	-0.453223	Matrisome-associated	uterus	0.0294203
IGFBP7	0.00191517	0.048347	-0.333675	Core matrisome	uterus	0.032959
CTSO	0.00313128	0.0617094	-0.195544	Matrisome-associated	uterus	0.046131
THBS4	0.000321798	0.0199642	-1.07869	Core matrisome	uterus	0.00956558
SPOCK1	0.000256412	0.0179358	-0.677304	Core matrisome	uterus	0.00832601
SPARC	8.55e-05	0.010683	-0.373643	Core matrisome	uterus	0.00355849
TNXB	0.000179588	0.0156875	-0.435218	Core matrisome	uterus	0.00641461
CD109	0.000244674	0.0178852	-0.319564	Matrisome-associated	uterus	0.00811038
COL12A1	0.000247113	0.0178852	-0.523489	Core matrisome	uterus	0.00816161
FNDC1	4.37e-05	0.00770533	-0.821458	Core matrisome	uterus	0.00213121
ADAM9	0.00111209	0.0375964	-0.239889	Matrisome-associated	uterus	0.0230069
MATN2	0.000184048	0.0157953	-0.444143	Core matrisome	uterus	0.00654716
COL14A1	0.00153545	0.0435468	-0.4488	Core matrisome	uterus	0.0285933
ASPN	0.00216234	0.0509717	-0.664431	Core matrisome	uterus	0.0357706
ECM2	0.00153932	0.043591	-0.354806	Core matrisome	uterus	0.0286
SPOCK2	2.24e-05	0.00557004	-0.370029	Core matrisome	uterus	0.00127761
CTSD	0.000534284	0.0265173	-0.193828	Matrisome-associated	uterus	0.0136114
SPON1	0.000206167	0.0164667	-0.474407	Core matrisome	uterus	0.00714521
PAMR1	0.000319733	0.0199642	-0.681846	Matrisome-associated	uterus	0.00954942
P4HA3	0.00167891	0.0456256	-0.65505	Matrisome-associated	uterus	0.0299839
MMP7	0.000231056	0.0172242	-1.0711	Matrisome-associated	uterus	0.00777681
COL4A1	0.00193724	0.0485761	-0.345589	Core matrisome	uterus	0.0332407
TIMP2	0.00198382	0.0490072	-0.191332	Matrisome-associated	uterus	0.0336442
EMILIN3	0.00265848	0.056847	0.675761	Core matrisome	uterus	0.0411759
CTSZ	0.00110034	0.0373919	-0.132331	Matrisome-associated	uterus	0.0228835
EGLN3	0.00142666	0.832523	0.633378	Matrisome-associated	vagina	0.0271407

## Sheet: Supplemental_Table_S3
Table S3: Mixed linear model results of the CLNTRN submucosal fat analysis
Effect	Group	Term	Beta Estimate	Standard Error	Statistic	Degrees of Freedom	P-value
fixed	NA	(Intercept)	0.302607	0.176801	1.71157	14.0555	0.108942
fixed	NA	ADIPOQ	0.0278077	0.0087986	3.16047	14.3882	0.00674968
fixed	NA	AGE	-0.00588802	0.00181508	-3.24394	14.0104	0.00587829
fixed	NA	SEX2	0.0471045	0.0499209	0.943582	14.0273	0.361353
fixed	NA	BMI	0.0055249	0.00597306	0.92497	14.0021	0.370649
fixed	NA	SMTSISCH	-1.08e-06	1.05e-05	-0.103115	1998.22	0.917882
ran_pars	SUBJID	sd__(Intercept)	0.0637633	NA	NA	NA	NA
ran_pars	Residual	sd__Observation	0.0611839	NA	NA	NA	NA

## Sheet: Supplemental_Table_S4
Table S4: Genes that were differentially expressed between sexes
Gene.Symbol	pvalue	pvalue_adjusted	estimates	division	tissue	all.correct.pval	direction	estimate_abs	Category
RSPO1	6.68e-13	1.26e-10	-1.94654	Core matrisome	adipose_subcutaneous	2.47e-10	Males	1.94654	ECM Glycoproteins
CYR61	0.00149208	0.0103321	-0.301925	Core matrisome	adipose_subcutaneous	0.0394437	Males	0.301925	ECM Glycoproteins
CTSS	0.000212223	0.00228936	0.293348	Matrisome-associated	adipose_subcutaneous	0.0100573	Females	0.293348	ECM Regulators
TNN	7.98e-07	2.66e-05	0.639363	Core matrisome	adipose_subcutaneous	8.01e-05	Females	0.639363	ECM Glycoproteins
PAPPA2	2.54e-05	0.000417883	-0.517327	Matrisome-associated	adipose_subcutaneous	0.00168311	Males	0.517327	ECM Regulators
HMCN1	0.000299061	0.00297916	0.284211	Core matrisome	adipose_subcutaneous	0.0128061	Females	0.284211	ECM Glycoproteins
PRELP	1.11e-05	0.000218115	-0.418524	Core matrisome	adipose_subcutaneous	0.000799973	Males	0.418524	Proteoglycans
LTBP1	0.000905747	0.00699295	-0.312197	Core matrisome	adipose_subcutaneous	0.0287325	Males	0.312197	ECM Glycoproteins
ADAM23	8.36e-09	6e-07	-0.575458	Matrisome-associated	adipose_subcutaneous	1.29e-06	Males	0.575458	ECM Regulators
IGFBP2	0.00157209	0.0107531	-0.177594	Core matrisome	adipose_subcutaneous	0.0410699	Males	0.177594	ECM Glycoproteins
COL7A1	0.000297407	0.00296742	-0.331479	Core matrisome	adipose_subcutaneous	0.0127704	Males	0.331479	Collagens
ITIH1	3.96e-06	9.74e-05	-0.680718	Matrisome-associated	adipose_subcutaneous	0.000322393	Males	0.680718	ECM Regulators
ITIH3	1.42e-06	4.17e-05	-0.851065	Matrisome-associated	adipose_subcutaneous	0.000129507	Males	0.851065	ECM Regulators
ITIH4	0.00161762	0.0109584	-0.259105	Matrisome-associated	adipose_subcutaneous	0.0420571	Males	0.259105	ECM Regulators
IMPG2	0.00205677	0.0130606	0.210635	Core matrisome	adipose_subcutaneous	0.0498758	Females	0.210635	Proteoglycans
PLOD2	0.000956296	0.00726672	0.230153	Matrisome-associated	adipose_subcutaneous	0.0296786	Females	0.230153	ECM Regulators
IGSF10	2.83e-09	2.39e-07	0.5148	Core matrisome	adipose_subcutaneous	5.06e-07	Females	0.5148	ECM Glycoproteins
MASP1	0.000410918	0.00379674	0.449158	Matrisome-associated	adipose_subcutaneous	0.0163777	Females	0.449158	ECM Regulators
IGFBP7	6.58e-09	4.95e-07	-0.301588	Core matrisome	adipose_subcutaneous	1.07e-06	Males	0.301588	ECM Glycoproteins
SPP1	0.00010754	0.00133626	0.852761	Core matrisome	adipose_subcutaneous	0.00570513	Females	0.852761	ECM Glycoproteins
MMRN1	3.74e-06	9.35e-05	-0.643649	Core matrisome	adipose_subcutaneous	0.000305633	Males	0.643649	ECM Glycoproteins
NPNT	6.36e-06	0.000139909	-0.533963	Core matrisome	adipose_subcutaneous	0.000484669	Males	0.533963	ECM Glycoproteins
TLL1	0.000929679	0.00712228	-0.232117	Matrisome-associated	adipose_subcutaneous	0.0291938	Males	0.232117	ECM Regulators
ADAMTS16	0.000145351	0.00168958	0.441535	Matrisome-associated	adipose_subcutaneous	0.00738628	Females	0.441535	ECM Regulators
ADAMTS12	0.000155726	0.00179022	0.20554	Matrisome-associated	adipose_subcutaneous	0.00783368	Females	0.20554	ECM Regulators
TGFBI	3.59e-07	1.37e-05	-0.318928	Core matrisome	adipose_subcutaneous	3.82e-05	Males	0.318928	ECM Glycoproteins
SPARC	0.000780194	0.0062529	0.180971	Core matrisome	adipose_subcutaneous	0.0261365	Females	0.180971	ECM Glycoproteins
COL21A1	0.000582189	0.0049677	-0.361586	Core matrisome	adipose_subcutaneous	0.0213445	Males	0.361586	Collagens
LAMA4	0.000958815	0.00727674	0.149006	Core matrisome	adipose_subcutaneous	0.0296889	Females	0.149006	ECM Glycoproteins
RSPO3	0.000634373	0.00532155	-0.374307	Core matrisome	adipose_subcutaneous	0.0226682	Males	0.374307	ECM Glycoproteins
SMOC2	1.39e-05	0.000258739	-0.357338	Core matrisome	adipose_subcutaneous	0.000977029	Males	0.357338	ECM Glycoproteins
IGFBP3	0.000289232	0.0028982	0.317306	Core matrisome	adipose_subcutaneous	0.0125582	Females	0.317306	ECM Glycoproteins
SERPINE1	0.00182781	0.0120136	-0.46323	Matrisome-associated	adipose_subcutaneous	0.0457709	Males	0.46323	ECM Regulators
RELN	9.85e-05	0.00124656	-0.604726	Core matrisome	adipose_subcutaneous	0.0053148	Males	0.604726	ECM Glycoproteins
LGI3	0.00170981	0.011426	-0.543005	Core matrisome	adipose_subcutaneous	0.0434281	Males	0.543005	ECM Glycoproteins
LOXL2	2.35e-05	0.000392959	0.266923	Matrisome-associated	adipose_subcutaneous	0.00157908	Females	0.266923	ECM Regulators
ADAM28	0.000202816	0.00221208	0.358904	Matrisome-associated	adipose_subcutaneous	0.00976026	Females	0.358904	ECM Regulators
HTRA4	0.000880178	0.00683497	0.436893	Matrisome-associated	adipose_subcutaneous	0.0281977	Females	0.436893	ECM Regulators
SULF1	0.00118109	0.00852845	-0.30172	Matrisome-associated	adipose_subcutaneous	0.0342039	Males	0.30172	ECM Regulators
SBSPON	5.33e-06	0.000122647	-0.618605	Core matrisome	adipose_subcutaneous	0.000416166	Males	0.618605	ECM Glycoproteins
NOV	0.000872708	0.00679103	-0.465072	Core matrisome	adipose_subcutaneous	0.0280276	Males	0.465072	ECM Glycoproteins
ITIH5	9.69e-08	4.78e-06	0.368844	Matrisome-associated	adipose_subcutaneous	1.24e-05	Females	0.368844	ECM Regulators
SPOCK2	2.97e-07	1.17e-05	0.36334	Core matrisome	adipose_subcutaneous	3.28e-05	Females	0.36334	Proteoglycans
LGI1	0.000249754	0.00260283	-0.648092	Core matrisome	adipose_subcutaneous	0.0114352	Males	0.648092	ECM Glycoproteins
VWA2	0.000787593	0.00629873	-0.390898	Core matrisome	adipose_subcutaneous	0.0263276	Males	0.390898	ECM Glycoproteins
HTRA1	1.4e-09	1.31e-07	0.361397	Matrisome-associated	adipose_subcutaneous	2.76e-07	Females	0.361397	ECM Regulators
ADAM12	0.000275823	0.0027889	0.40874	Matrisome-associated	adipose_subcutaneous	0.0121113	Females	0.40874	ECM Regulators
ADAM8	3.13e-05	0.000498555	0.356689	Matrisome-associated	adipose_subcutaneous	0.00201318	Females	0.356689	ECM Regulators
CTSD	0.000339455	0.00327872	0.190472	Matrisome-associated	adipose_subcutaneous	0.0140706	Females	0.190472	ECM Regulators
MMP27	2.5e-07	1.01e-05	-0.781904	Matrisome-associated	adipose_subcutaneous	2.86e-05	Males	0.781904	ECM Regulators
MMP3	3.27e-28	2.45e-25	-4.16248	Matrisome-associated	adipose_subcutaneous	1.69e-24	Males	4.16248	ECM Regulators
ADAMTS8	0.0018713	0.0122218	-0.374273	Matrisome-associated	adipose_subcutaneous	0.0466146	Males	0.374273	ECM Regulators
ADAMTS15	5.11e-10	5.5e-08	0.4728	Matrisome-associated	adipose_subcutaneous	1.15e-07	Females	0.4728	ECM Regulators
IGFBP6	0.000295542	0.00295285	-0.379908	Core matrisome	adipose_subcutaneous	0.0127255	Males	0.379908	ECM Glycoproteins
MMP19	2.37e-06	6.34e-05	0.428944	Matrisome-associated	adipose_subcutaneous	0.000204818	Females	0.428944	ECM Regulators
F10	0.000474098	0.00424041	-0.289348	Matrisome-associated	adipose_subcutaneous	0.0184696	Males	0.289348	ECM Regulators
GAS6	0.000119884	0.00145964	-0.204763	Core matrisome	adipose_subcutaneous	0.00619096	Males	0.204763	ECM Glycoproteins
EGLN3	0.000985026	0.00743651	-0.392001	Matrisome-associated	adipose_subcutaneous	0.0301678	Males	0.392001	ECM Regulators
TGM5	7.54e-06	0.000160623	-0.669842	Matrisome-associated	adipose_subcutaneous	0.000563725	Males	0.669842	ECM Regulators
THSD4	0.000115726	0.00141822	-0.508633	Core matrisome	adipose_subcutaneous	0.00605669	Males	0.508633	ECM Glycoproteins
MFGE8	3.38e-05	0.000530698	-0.172018	Core matrisome	adipose_subcutaneous	0.00214544	Males	0.172018	ECM Glycoproteins
PCSK6	1.85e-07	8.04e-06	-0.46122	Matrisome-associated	adipose_subcutaneous	2.18e-05	Males	0.46122	ECM Regulators
VWA3A	0.000506587	0.00445863	0.292955	Core matrisome	adipose_subcutaneous	0.0193	Females	0.292955	ECM Glycoproteins
MMP15	5.76e-06	0.000129815	0.357817	Matrisome-associated	adipose_subcutaneous	0.000444938	Females	0.357817	ECM Regulators
SERPINF2	9.26e-08	4.64e-06	-0.532238	Matrisome-associated	adipose_subcutaneous	1.2e-05	Males	0.532238	ECM Regulators
NTN1	1.04e-06	3.26e-05	-0.518786	Core matrisome	adipose_subcutaneous	9.9e-05	Males	0.518786	ECM Glycoproteins
LAMA1	3.22e-07	1.25e-05	0.538948	Core matrisome	adipose_subcutaneous	3.48e-05	Females	0.538948	ECM Glycoproteins
ADAMTSL5	1.04e-07	5.05e-06	-0.688141	Matrisome-associated	adipose_subcutaneous	1.32e-05	Males	0.688141	ECM Regulators
CPAMD8	3.34e-26	2.41e-23	-1.18015	Matrisome-associated	adipose_subcutaneous	1.3e-22	Males	1.18015	ECM Regulators
LTBP4	5.06e-06	0.000118733	-0.336328	Core matrisome	adipose_subcutaneous	0.000399202	Males	0.336328	ECM Glycoproteins
EMILIN3	0.000224916	0.00239745	-0.660043	Core matrisome	adipose_subcutaneous	0.0105304	Males	0.660043	ECM Glycoproteins
WISP2	8.42e-07	2.77e-05	-0.470814	Core matrisome	adipose_subcutaneous	8.36e-05	Males	0.470814	ECM Glycoproteins
MMP9	1.81e-07	7.91e-06	0.923747	Matrisome-associated	adipose_subcutaneous	2.15e-05	Females	0.923747	ECM Regulators
SULF2	0.000809744	0.00643196	-0.158308	Matrisome-associated	adipose_subcutaneous	0.0266103	Males	0.158308	ECM Regulators
CTSZ	0.00085451	0.00668272	0.148406	Matrisome-associated	adipose_subcutaneous	0.0276144	Females	0.148406	ECM Regulators
COL9A3	0.000824113	0.00650799	-0.44724	Core matrisome	adipose_subcutaneous	0.0269118	Males	0.44724	Collagens
CSTB	6.37e-08	3.42e-06	0.293575	Matrisome-associated	adipose_subcutaneous	8.44e-06	Females	0.293575	ECM Regulators
EMID1	1.93e-06	5.39e-05	-0.402858	Core matrisome	adipose_subcutaneous	0.000169196	Males	0.402858	ECM Glycoproteins
FBLN1	0.00157101	0.0107531	-0.274728	Core matrisome	adipose_subcutaneous	0.0410699	Males	0.274728	ECM Glycoproteins
COL4A6	6.1e-13	1.17e-10	-0.935087	Core matrisome	adipose_subcutaneous	2.37e-10	Males	0.935087	Collagens
COL4A5	4.49e-12	7.86e-10	-0.737792	Core matrisome	adipose_subcutaneous	1.35e-09	Males	0.737792	Collagens
COL24A1	0.00115203	0.117773	0.391878	Core matrisome	adipose_visceral__omentum	0.0337233	Females	0.391878	Collagens
TNN	0.000314524	0.0544508	-0.52484	Core matrisome	adipose_visceral__omentum	0.0133944	Males	0.52484	ECM Glycoproteins
MMRN1	0.000592926	0.08076	0.487623	Core matrisome	adipose_visceral__omentum	0.0216348	Females	0.487623	ECM Glycoproteins
HPSE2	0.000176195	0.0355517	0.528266	Matrisome-associated	adipose_visceral__omentum	0.00863968	Females	0.528266	ECM Regulators
SPON1	0.000920676	0.10532	0.275932	Core matrisome	adipose_visceral__omentum	0.0289696	Females	0.275932	ECM Glycoproteins
SERPINA5	0.000207791	0.0409481	0.536668	Matrisome-associated	adipose_visceral__omentum	0.00991987	Females	0.536668	ECM Regulators
ADAMTSL5	0.000103144	0.0222167	0.336825	Matrisome-associated	adipose_visceral__omentum	0.00549063	Females	0.336825	ECM Regulators
CPAMD8	0.00190747	0.159873	-0.282421	Matrisome-associated	adipose_visceral__omentum	0.0472946	Males	0.282421	ECM Regulators
TSPEAR	0.000548317	0.0769471	0.475625	Core matrisome	adipose_visceral__omentum	0.020587	Females	0.475625	ECM Glycoproteins
MMP11	1.82e-08	8.64e-06	0.734105	Matrisome-associated	adipose_visceral__omentum	2.64e-06	Females	0.734105	ECM Regulators
NID1	0.00060239	0.102896	0.40064	Core matrisome	adrenal_gland	0.0219287	Females	0.40064	ECM Glycoproteins
P4HA1	0.00117936	0.137769	0.294371	Matrisome-associated	adrenal_gland	0.0342039	Females	0.294371	ECM Regulators
ADAMTSL5	0.00120642	0.137769	0.476497	Matrisome-associated	adrenal_gland	0.034596	Females	0.476497	ECM Regulators
LRG1	0.000320509	0.0832194	-0.890601	Core matrisome	adrenal_gland	0.013538	Males	0.890601	ECM Glycoproteins
WISP2	0.000643424	0.107832	-0.4962	Core matrisome	adrenal_gland	0.0228845	Males	0.4962	ECM Glycoproteins
COL24A1	0.000457684	0.0178952	0.516841	Core matrisome	artery_aorta	0.0180107	Females	0.516841	Collagens
THBS3	3.86e-05	0.00290801	0.153102	Core matrisome	artery_aorta	0.00239706	Females	0.153102	ECM Glycoproteins
FBLN7	0.000576555	0.0211283	-0.301145	Core matrisome	artery_aorta	0.0212369	Males	0.301145	ECM Glycoproteins
ADAM23	0.00049022	0.018762	0.305234	Matrisome-associated	artery_aorta	0.0188575	Females	0.305234	ECM Regulators
IGFBP5	0.00121005	0.0329406	0.298203	Core matrisome	artery_aorta	0.034596	Females	0.298203	ECM Glycoproteins
COL4A4	0.000947254	0.0282973	-0.200786	Core matrisome	artery_aorta	0.0295665	Males	0.200786	Collagens
COLQ	1.22e-07	2.79e-05	0.430435	Core matrisome	artery_aorta	1.51e-05	Females	0.430435	ECM Glycoproteins
COL6A6	0.00061232	0.0219937	0.574046	Core matrisome	artery_aorta	0.0221182	Females	0.574046	Collagens
LGI2	9.55e-05	0.00576395	0.409857	Core matrisome	artery_aorta	0.00519144	Females	0.409857	ECM Glycoproteins
COL25A1	0.000139721	0.00750553	0.433011	Core matrisome	artery_aorta	0.00716772	Females	0.433011	Collagens
ADAMTS12	8.85e-09	2.67e-06	0.498013	Matrisome-associated	artery_aorta	1.35e-06	Females	0.498013	ECM Regulators
ESM1	0.00170798	0.0404706	-0.706241	Core matrisome	artery_aorta	0.0434281	Males	0.706241	Proteoglycans
ADAMTS6	1.94e-06	0.000290224	0.500073	Matrisome-associated	artery_aorta	0.000169399	Females	0.500073	ECM Regulators
SPOCK1	8.65e-05	0.00536148	-0.332757	Core matrisome	artery_aorta	0.00480089	Males	0.332757	Proteoglycans
SLIT3	1.48e-05	0.00138596	0.255338	Core matrisome	artery_aorta	0.00103458	Females	0.255338	ECM Glycoproteins
COL23A1	6.92e-05	0.00450651	-0.339032	Core matrisome	artery_aorta	0.00396873	Males	0.339032	Collagens
SERPINE1	1.62e-08	4.65e-06	-0.98937	Matrisome-associated	artery_aorta	2.39e-06	Males	0.98937	ECM Regulators
PXDNL	0.000747957	0.0245222	0.435109	Core matrisome	artery_aorta	0.025416	Females	0.435109	ECM Glycoproteins
SBSPON	2.78e-05	0.00225948	0.311016	Core matrisome	artery_aorta	0.00180266	Females	0.311016	ECM Glycoproteins
MMP16	4.56e-07	8.67e-05	0.442431	Matrisome-associated	artery_aorta	4.79e-05	Females	0.442431	ECM Regulators
MATN2	0.000668325	0.0231776	0.304289	Core matrisome	artery_aorta	0.0234502	Females	0.304289	ECM Glycoproteins
RSPO2	0.000245635	0.0117638	0.68192	Core matrisome	artery_aorta	0.0112963	Females	0.68192	ECM Glycoproteins
LGI1	0.000255239	0.0121275	0.484961	Core matrisome	artery_aorta	0.0114666	Females	0.484961	ECM Glycoproteins
MMP3	6.4e-08	1.56e-05	-1.69509	Matrisome-associated	artery_aorta	8.44e-06	Males	1.69509	ECM Regulators
MFAP5	8.72e-05	0.00538595	0.563309	Core matrisome	artery_aorta	0.00481843	Females	0.563309	ECM Glycoproteins
SMOC1	5.21e-08	1.35e-05	-0.749691	Core matrisome	artery_aorta	7.17e-06	Males	0.749691	ECM Glycoproteins
PODNL1	0.00113755	0.0318779	0.334051	Core matrisome	artery_aorta	0.0334256	Females	0.334051	Proteoglycans
CPAMD8	1.85e-10	7.97e-08	-1.09531	Matrisome-associated	artery_aorta	4.64e-08	Males	1.09531	ECM Regulators
LTBP4	0.00135437	0.0351767	-0.181596	Core matrisome	artery_aorta	0.0372608	Males	0.181596	ECM Glycoproteins
WISP2	3.95e-17	2.65e-14	-0.891202	Core matrisome	artery_aorta	3.07e-14	Males	0.891202	ECM Glycoproteins
SLPI	0.000491752	0.018781	0.594097	Matrisome-associated	artery_aorta	0.0188575	Females	0.594097	ECM Regulators
COL4A6	0.000165953	0.00865778	0.286635	Core matrisome	artery_aorta	0.00829445	Females	0.286635	Collagens
LGI2	0.00060592	0.149006	0.664858	Core matrisome	artery_coronary	0.0219543	Females	0.664858	ECM Glycoproteins
ADAMTS6	0.00177856	0.256252	0.558443	Matrisome-associated	artery_coronary	0.0449528	Females	0.558443	ECM Regulators
SPOCK2	0.00115715	0.203412	-0.619947	Core matrisome	artery_coronary	0.0337716	Males	0.619947	Proteoglycans
SMOC1	0.000777213	0.165564	-0.934537	Core matrisome	artery_coronary	0.026121	Males	0.934537	ECM Glycoproteins
VWA1	0.000118871	0.0100932	-0.24548	Core matrisome	artery_tibial	0.00617969	Males	0.24548	ECM Glycoproteins
ADAMTSL4	1.46e-07	3.99e-05	0.337194	Matrisome-associated	artery_tibial	1.8e-05	Females	0.337194	ECM Regulators
FN1	3.71e-05	0.00438484	-0.365114	Core matrisome	artery_tibial	0.00231606	Males	0.365114	ECM Glycoproteins
COL4A3	0.00188506	0.0549297	-0.380814	Core matrisome	artery_tibial	0.0468821	Males	0.380814	Collagens
ADAMTS3	0.0012539	0.0440629	0.26061	Matrisome-associated	artery_tibial	0.0354376	Females	0.26061	ECM Regulators
FRAS1	0.00118385	0.0426033	0.298806	Core matrisome	artery_tibial	0.0342039	Females	0.298806	ECM Glycoproteins
HPSE	0.00102961	0.0392093	0.279113	Matrisome-associated	artery_tibial	0.0310798	Females	0.279113	ECM Regulators
NPNT	0.00184498	0.0545974	-0.17167	Core matrisome	artery_tibial	0.0460328	Males	0.17167	ECM Glycoproteins
VCAN	0.00056982	0.02711	-0.296427	Core matrisome	artery_tibial	0.0210888	Males	0.296427	Proteoglycans
COL10A1	0.00133743	0.0458777	-0.54682	Core matrisome	artery_tibial	0.0368599	Males	0.54682	Collagens
COL1A2	0.00131469	0.04539	-0.268597	Core matrisome	artery_tibial	0.036492	Males	0.268597	Collagens
PXDNL	4.48e-05	0.00484689	0.317146	Core matrisome	artery_tibial	0.00273818	Females	0.317146	ECM Glycoproteins
EFEMP2	0.000800371	0.0337372	-0.0962581	Core matrisome	artery_tibial	0.0265009	Males	0.0962581	ECM Glycoproteins
P4HA3	0.000251171	0.0169787	-0.389589	Matrisome-associated	artery_tibial	0.0114493	Males	0.389589	ECM Regulators
MMP3	8.12e-24	5.54e-21	-2.80246	Matrisome-associated	artery_tibial	1.8e-20	Males	2.80246	ECM Regulators
GAS6	6.64e-06	0.00111166	-0.184951	Core matrisome	artery_tibial	0.000503486	Males	0.184951	ECM Glycoproteins
ADAMTS7	0.000358239	0.0207755	-0.276808	Matrisome-associated	artery_tibial	0.0147705	Males	0.276808	ECM Regulators
CPAMD8	5.82e-29	5.44e-26	-1.75543	Matrisome-associated	artery_tibial	4.53e-25	Males	1.75543	ECM Regulators
LTBP4	0.00122411	0.0434576	-0.195135	Core matrisome	artery_tibial	0.0348364	Males	0.195135	ECM Glycoproteins
RSPO4	0.00137642	0.0467137	0.532225	Core matrisome	artery_tibial	0.0374785	Females	0.532225	ECM Glycoproteins
WISP2	5.39e-11	2.17e-08	-0.499359	Core matrisome	artery_tibial	1.4e-08	Males	0.499359	ECM Glycoproteins
COL6A1	0.000333427	0.0199268	-0.125653	Core matrisome	artery_tibial	0.0139443	Males	0.125653	Collagens
COL6A2	6.51e-05	0.00645011	-0.128027	Core matrisome	artery_tibial	0.00378766	Males	0.128027	Collagens
COL14A1	0.00163335	0.999953	0.598081	Core matrisome	brain_amygdala	0.042174	Females	0.598081	Collagens
OGN	0.00166793	0.856039	0.88638	Core matrisome	brain_anterior_cingulate_cortex__ba24	0.0427122	Females	0.88638	Proteoglycans
MMP11	0.000883446	0.548563	0.44517	Matrisome-associated	brain_anterior_cingulate_cortex__ba24	0.0281977	Females	0.44517	ECM Regulators
HAPLN1	0.00144043	0.532052	-0.704348	Core matrisome	brain_caudate__basal_ganglia	0.0385504	Males	0.704348	Proteoglycans
CST7	0.00120701	0.522556	0.783916	Matrisome-associated	brain_caudate__basal_ganglia	0.034596	Females	0.783916	ECM Regulators
LOXL3	0.000100431	0.0172432	0.375214	Matrisome-associated	brain_cerebellar_hemisphere	0.00536459	Females	0.375214	ECM Regulators
NGLY1	0.000461923	0.0273653	-0.20731	Matrisome-associated	brain_cerebellar_hemisphere	0.0181316	Males	0.20731	ECM Regulators
PLOD2	0.000170627	0.0200254	0.347494	Matrisome-associated	brain_cerebellar_hemisphere	0.00844659	Females	0.347494	ECM Regulators
FRAS1	0.000244402	0.0240044	0.818111	Core matrisome	brain_cerebellar_hemisphere	0.0112963	Females	0.818111	ECM Glycoproteins
NPNT	0.0015417	0.0389093	0.517783	Core matrisome	brain_cerebellar_hemisphere	0.0405511	Females	0.517783	ECM Glycoproteins
ADAMTS16	0.000814535	0.0314124	-0.363006	Matrisome-associated	brain_cerebellar_hemisphere	0.0267112	Males	0.363006	ECM Regulators
FAM20C	0.000410303	0.0273653	-0.190754	Matrisome-associated	brain_cerebellar_hemisphere	0.0163777	Males	0.190754	ECM Regulators
ADAM32	0.00206431	0.0430377	-0.279793	Matrisome-associated	brain_cerebellar_hemisphere	0.0499713	Males	0.279793	ECM Regulators
PRSS3	0.000468627	0.0273653	-0.256334	Matrisome-associated	brain_cerebellar_hemisphere	0.0183485	Males	0.256334	ECM Regulators
COMP	0.000914615	0.0324477	0.903588	Core matrisome	brain_cerebellar_hemisphere	0.0288373	Females	0.903588	ECM Glycoproteins
EGLN2	0.000139151	0.0184471	-0.186448	Matrisome-associated	brain_cerebellar_hemisphere	0.00716212	Males	0.186448	ECM Regulators
CTSZ	0.00184323	0.0418569	-0.198994	Matrisome-associated	brain_cerebellar_hemisphere	0.0460328	Males	0.198994	ECM Regulators
LOXL3	0.000941804	0.201613	0.347698	Matrisome-associated	brain_cerebellum	0.0294855	Females	0.347698	ECM Regulators
CSTA	0.000911412	0.201613	0.860238	Matrisome-associated	brain_cerebellum	0.0287947	Females	0.860238	ECM Regulators
PODNL1	0.000896452	0.201613	0.365345	Core matrisome	brain_cerebellum	0.0284958	Females	0.365345	Proteoglycans
SPARC	0.00111599	0.237459	0.410293	Core matrisome	brain_frontal_cortex__ba9	0.0330418	Females	0.410293	ECM Glycoproteins
PLAT	0.000236819	0.105341	0.434224	Matrisome-associated	brain_frontal_cortex__ba9	0.0110544	Females	0.434224	ECM Regulators
OGN	0.000254357	0.110628	0.740145	Core matrisome	brain_frontal_cortex__ba9	0.0114666	Females	0.740145	Proteoglycans
TNC	0.000377164	0.140289	1.09231	Core matrisome	brain_frontal_cortex__ba9	0.0152276	Females	1.09231	ECM Glycoproteins
MGP	0.000868593	0.219703	0.587815	Core matrisome	brain_frontal_cortex__ba9	0.0279532	Females	0.587815	ECM Glycoproteins
MMP14	0.00175617	0.274623	0.592476	Matrisome-associated	brain_frontal_cortex__ba9	0.0444591	Females	0.592476	ECM Regulators
NTN1	0.00137659	0.256597	0.357243	Core matrisome	brain_frontal_cortex__ba9	0.0374785	Females	0.357243	ECM Glycoproteins
COL6A2	0.000821296	0.217222	0.429374	Core matrisome	brain_frontal_cortex__ba9	0.0268763	Females	0.429374	Collagens
SRPX	0.00131719	0.250948	0.513715	Core matrisome	brain_frontal_cortex__ba9	0.0364962	Females	0.513715	ECM Glycoproteins
TIMP1	0.00182409	0.274623	0.695095	Matrisome-associated	brain_frontal_cortex__ba9	0.0457709	Females	0.695095	ECM Regulators
BGN	0.000171454	0.0883078	0.477203	Core matrisome	brain_frontal_cortex__ba9	0.00846057	Females	0.477203	Proteoglycans
VWA5B2	7.05e-05	0.0383163	-0.7122	Core matrisome	brain_hippocampus	0.00402978	Males	0.7122	ECM Glycoproteins
ADAMTS13	0.000893847	0.0852811	-0.366104	Matrisome-associated	brain_hippocampus	0.0284712	Males	0.366104	ECM Regulators
ADAM11	0.00146166	0.0852811	-0.736749	Matrisome-associated	brain_hippocampus	0.0387052	Males	0.736749	ECM Regulators
RSPO4	0.000362623	0.0852811	-0.740431	Core matrisome	brain_hippocampus	0.0149117	Males	0.740431	ECM Glycoproteins
SULF2	0.000267358	0.0833544	-0.476997	Matrisome-associated	brain_hippocampus	0.0118063	Males	0.476997	ECM Regulators
TINAGL1	0.00133703	0.208972	0.476879	Core matrisome	brain_nucleus_accumbens__basal_ganglia	0.0368599	Females	0.476879	ECM Glycoproteins
PODN	0.00170109	0.230153	0.447609	Core matrisome	brain_nucleus_accumbens__basal_ganglia	0.0434281	Females	0.447609	Proteoglycans
HMCN1	0.0013692	0.210199	0.585093	Core matrisome	brain_nucleus_accumbens__basal_ganglia	0.0374785	Females	0.585093	ECM Glycoproteins
MATN3	2.57e-05	0.0179439	0.863651	Core matrisome	brain_nucleus_accumbens__basal_ganglia	0.00169382	Females	0.863651	ECM Glycoproteins
COL4A4	0.000605219	0.134365	0.500323	Core matrisome	brain_nucleus_accumbens__basal_ganglia	0.0219543	Females	0.500323	Collagens
COL4A3	0.00115802	0.203038	0.558842	Core matrisome	brain_nucleus_accumbens__basal_ganglia	0.0337716	Females	0.558842	Collagens
HYAL2	0.000560839	0.132473	0.493253	Matrisome-associated	brain_nucleus_accumbens__basal_ganglia	0.0209057	Females	0.493253	ECM Regulators
SERPINB9	0.0015418	0.221486	0.418041	Matrisome-associated	brain_nucleus_accumbens__basal_ganglia	0.0405511	Females	0.418041	ECM Regulators
LAMA2	0.00172414	0.230716	0.433638	Core matrisome	brain_nucleus_accumbens__basal_ganglia	0.0437195	Females	0.433638	ECM Glycoproteins
IGFBP3	0.000532647	0.131726	0.94234	Core matrisome	brain_nucleus_accumbens__basal_ganglia	0.0201447	Females	0.94234	ECM Glycoproteins
OMD	0.000556993	0.132473	0.809816	Core matrisome	brain_nucleus_accumbens__basal_ganglia	0.0208122	Females	0.809816	Proteoglycans
LAMC3	0.000259491	0.0851849	0.451954	Core matrisome	brain_nucleus_accumbens__basal_ganglia	0.0115574	Females	0.451954	ECM Glycoproteins
ADAMTS15	8.79e-05	0.0429361	0.740387	Matrisome-associated	brain_nucleus_accumbens__basal_ganglia	0.00482837	Females	0.740387	ECM Regulators
IGFBP3	0.00165832	0.713453	1.02396	Core matrisome	brain_putamen__basal_ganglia	0.0425361	Females	1.02396	ECM Glycoproteins
COL4A5	0.00179356	0.634068	0.502665	Core matrisome	brain_spinal_cord__cervical_c_1	0.0452582	Females	0.502665	Collagens
AGRN	1.07e-08	1.13e-07	0.695434	Core matrisome	breast_mammary_tissue	1.6e-06	Females	0.695434	ECM Glycoproteins
HSPG2	1.81e-07	1.46e-06	-0.440186	Core matrisome	breast_mammary_tissue	2.15e-05	Males	0.440186	Proteoglycans
COL16A1	7.4e-14	2.11e-12	0.768749	Core matrisome	breast_mammary_tissue	3.28e-11	Females	0.768749	Collagens
COL8A2	5.18e-17	2.42e-15	1.12936	Core matrisome	breast_mammary_tissue	3.83e-14	Females	1.12936	Collagens
RSPO1	4.37e-12	9.07e-11	1.53765	Core matrisome	breast_mammary_tissue	1.35e-09	Females	1.53765	ECM Glycoproteins
COL9A2	5.78e-06	3.11e-05	0.960977	Core matrisome	breast_mammary_tissue	0.000444938	Females	0.960977	Collagens
CYR61	1.09e-07	9.26e-07	0.633283	Core matrisome	breast_mammary_tissue	1.38e-05	Females	0.633283	ECM Glycoproteins
CTSK	2.81e-10	4.12e-09	0.921127	Matrisome-associated	breast_mammary_tissue	6.71e-08	Females	0.921127	ECM Regulators
ADAM15	1.69e-11	3.17e-10	-0.362276	Matrisome-associated	breast_mammary_tissue	4.86e-09	Males	0.362276	ECM Regulators
THBS3	1.2e-06	7.75e-06	0.376453	Core matrisome	breast_mammary_tissue	0.000111197	Females	0.376453	ECM Glycoproteins
BCAN	1.59e-07	1.3e-06	0.793749	Core matrisome	breast_mammary_tissue	1.93e-05	Females	0.793749	Proteoglycans
DPT	6.73e-09	7.45e-08	-0.792723	Core matrisome	breast_mammary_tissue	1.08e-06	Males	0.792723	ECM Glycoproteins
PAPPA2	1.73e-21	1.69e-19	-2.24546	Matrisome-associated	breast_mammary_tissue	2.69e-18	Males	2.24546	ECM Regulators
FAM20B	2.06e-07	1.64e-06	-0.173793	Matrisome-associated	breast_mammary_tissue	2.39e-05	Males	0.173793	ECM Regulators
LAMC2	2.32e-20	1.82e-18	1.76439	Core matrisome	breast_mammary_tissue	2.77e-17	Females	1.76439	ECM Glycoproteins
HMCN1	5.65e-08	5.09e-07	0.485904	Core matrisome	breast_mammary_tissue	7.7e-06	Females	0.485904	ECM Glycoproteins
LAMB3	1.51e-16	6.6e-15	1.453	Core matrisome	breast_mammary_tissue	1.02e-13	Females	1.453	ECM Glycoproteins
EGLN1	5.31e-06	2.89e-05	-0.290689	Matrisome-associated	breast_mammary_tissue	0.000416166	Males	0.290689	ECM Regulators
PXDN	5.21e-07	3.69e-06	-0.388182	Core matrisome	breast_mammary_tissue	5.33e-05	Males	0.388182	ECM Glycoproteins
ADAM17	5.08e-14	1.49e-12	0.341111	Matrisome-associated	breast_mammary_tissue	2.32e-11	Females	0.341111	ECM Regulators
MATN3	6.1e-09	6.8e-08	-0.564734	Core matrisome	breast_mammary_tissue	1.01e-06	Males	0.564734	ECM Glycoproteins
EMILIN1	0.000250126	0.000838272	0.297011	Core matrisome	breast_mammary_tissue	0.0114352	Females	0.297011	ECM Glycoproteins
LTBP1	0.00181288	0.00467215	-0.293571	Core matrisome	breast_mammary_tissue	0.0456718	Males	0.293571	ECM Glycoproteins
VIT	0.000208047	0.000713319	-0.439436	Core matrisome	breast_mammary_tissue	0.00991987	Males	0.439436	ECM Glycoproteins
EFEMP1	2.5e-15	9.13e-14	0.692873	Core matrisome	breast_mammary_tissue	1.44e-12	Females	0.692873	ECM Glycoproteins
FBLN7	1.67e-13	4.43e-12	0.839351	Core matrisome	breast_mammary_tissue	7e-11	Females	0.839351	ECM Glycoproteins
TNFAIP6	0.000808521	0.00232031	0.510806	Core matrisome	breast_mammary_tissue	0.0266103	Females	0.510806	ECM Glycoproteins
IGFBP2	2.56e-09	3.11e-08	0.511183	Core matrisome	breast_mammary_tissue	4.75e-07	Females	0.511183	ECM Glycoproteins
IGFBP5	5.8e-13	1.39e-11	-0.870769	Core matrisome	breast_mammary_tissue	2.31e-10	Males	0.870769	ECM Glycoproteins
COL4A4	1.03e-06	6.74e-06	0.661057	Core matrisome	breast_mammary_tissue	9.79e-05	Females	0.661057	Collagens
COL4A3	3.16e-12	6.71e-11	1.13693	Core matrisome	breast_mammary_tissue	1e-09	Females	1.13693	Collagens
SNED1	0.000733321	0.00213586	0.242214	Core matrisome	breast_mammary_tissue	0.0251628	Females	0.242214	ECM Glycoproteins
COL7A1	1.68e-14	5.4e-13	1.89051	Core matrisome	breast_mammary_tissue	9e-12	Females	1.89051	Collagens
HYAL2	4.88e-11	8.31e-10	-0.525264	Matrisome-associated	breast_mammary_tissue	1.31e-08	Males	0.525264	ECM Regulators
ITIH3	9.45e-05	0.000358976	-0.729643	Matrisome-associated	breast_mammary_tissue	0.00515435	Males	0.729643	ECM Regulators
COL6A6	1.59e-12	3.59e-11	1.58494	Core matrisome	breast_mammary_tissue	5.39e-10	Females	1.58494	Collagens
PCOLCE2	0.000294609	0.000966634	-0.771665	Core matrisome	breast_mammary_tissue	0.0127255	Males	0.771665	ECM Glycoproteins
PLOD2	2.72e-05	0.000121469	-0.460245	Matrisome-associated	breast_mammary_tissue	0.00176639	Males	0.460245	ECM Regulators
IGSF10	1.06e-17	5.57e-16	1.25183	Core matrisome	breast_mammary_tissue	9.16e-15	Females	1.25183	ECM Glycoproteins
SPON2	8.2e-13	1.92e-11	0.78905	Core matrisome	breast_mammary_tissue	2.9e-10	Females	0.78905	ECM Glycoproteins
HTRA3	4.76e-05	0.000197617	-0.506147	Matrisome-associated	breast_mammary_tissue	0.00286657	Males	0.506147	ECM Regulators
SLIT2	1.82e-05	8.53e-05	0.461395	Core matrisome	breast_mammary_tissue	0.00124585	Females	0.461395	ECM Glycoproteins
LGI2	4.01e-06	2.24e-05	-0.543289	Core matrisome	breast_mammary_tissue	0.000324247	Males	0.543289	ECM Glycoproteins
IGFBP7	1.96e-08	1.97e-07	-0.396066	Core matrisome	breast_mammary_tissue	2.83e-06	Males	0.396066	ECM Glycoproteins
ADAMTS3	4.59e-12	9.49e-11	-1.17634	Matrisome-associated	breast_mammary_tissue	1.35e-09	Males	1.17634	ECM Regulators
FRAS1	2.64e-09	3.19e-08	0.827116	Core matrisome	breast_mammary_tissue	4.82e-07	Females	0.827116	ECM Glycoproteins
HPSE	2.86e-07	2.18e-06	0.423482	Matrisome-associated	breast_mammary_tissue	3.22e-05	Females	0.423482	ECM Regulators
SPARCL1	0.000416372	0.00130869	-0.24198	Core matrisome	breast_mammary_tissue	0.0165527	Males	0.24198	ECM Glycoproteins
COL25A1	5.53e-09	6.23e-08	-0.771317	Core matrisome	breast_mammary_tissue	9.45e-07	Males	0.771317	Collagens
PRSS12	7.63e-16	2.99e-14	1.58418	Matrisome-associated	breast_mammary_tissue	4.75e-13	Females	1.58418	ECM Regulators
EGFLAM	0.00193815	0.00494794	-0.284591	Core matrisome	breast_mammary_tissue	0.0479722	Males	0.284591	ECM Glycoproteins
EDIL3	0.000145614	0.000523762	-0.392602	Core matrisome	breast_mammary_tissue	0.00738628	Males	0.392602	ECM Glycoproteins
P4HA2	2.94e-07	2.23e-06	0.395411	Matrisome-associated	breast_mammary_tissue	3.28e-05	Females	0.395411	ECM Regulators
TGFBI	1.94e-10	2.94e-09	-0.522714	Core matrisome	breast_mammary_tissue	4.76e-08	Males	0.522714	ECM Glycoproteins
SPARC	5.31e-10	7.41e-09	-0.560545	Core matrisome	breast_mammary_tissue	1.18e-07	Males	0.560545	ECM Glycoproteins
MFAP3	0.00102849	0.00285908	-0.19572	Core matrisome	breast_mammary_tissue	0.0310798	Males	0.19572	ECM Glycoproteins
F12	6.03e-10	8.31e-09	0.876726	Matrisome-associated	breast_mammary_tissue	1.32e-07	Females	0.876726	ECM Regulators
COL23A1	0.000453019	0.00141102	0.539675	Core matrisome	breast_mammary_tissue	0.0178724	Females	0.539675	Collagens
SERPINB6	2.46e-05	0.000111473	-0.136101	Matrisome-associated	breast_mammary_tissue	0.00164123	Males	0.136101	ECM Regulators
VWA7	0.000245295	0.000824061	0.661997	Core matrisome	breast_mammary_tissue	0.0112963	Females	0.661997	ECM Glycoproteins
COL11A2	3.63e-05	0.000156569	0.278007	Core matrisome	breast_mammary_tissue	0.00228561	Females	0.278007	Collagens
COL21A1	0.000382884	0.00121429	-0.503022	Core matrisome	breast_mammary_tissue	0.0153787	Males	0.503022	Collagens
COL12A1	0.0016561	0.00431852	-0.270211	Core matrisome	breast_mammary_tissue	0.0425361	Males	0.270211	Collagens
WISP3	2.91e-08	2.81e-07	0.801357	Core matrisome	breast_mammary_tissue	4.16e-06	Females	0.801357	ECM Glycoproteins
LAMA2	1.62e-05	7.69e-05	0.451233	Core matrisome	breast_mammary_tissue	0.00111721	Females	0.451233	ECM Glycoproteins
CTGF	7.14e-09	7.86e-08	0.699533	Core matrisome	breast_mammary_tissue	1.12e-06	Females	0.699533	ECM Glycoproteins
SMOC2	2.9e-18	1.66e-16	1.02687	Core matrisome	breast_mammary_tissue	2.65e-15	Females	1.02687	ECM Glycoproteins
THBS2	4.71e-10	6.65e-09	0.805606	Core matrisome	breast_mammary_tissue	1.09e-07	Females	0.805606	ECM Glycoproteins
FAM20C	1.85e-05	8.65e-05	0.373413	Matrisome-associated	breast_mammary_tissue	0.00125984	Females	0.373413	ECM Regulators
IGFBP3	0.000333715	0.00107524	-0.336678	Core matrisome	breast_mammary_tissue	0.0139443	Males	0.336678	ECM Glycoproteins
ZP3	0.000759848	0.00219925	0.435291	Core matrisome	breast_mammary_tissue	0.0256763	Females	0.435291	ECM Glycoproteins
FGL2	4.49e-05	0.000187968	-0.365224	Core matrisome	breast_mammary_tissue	0.00273818	Males	0.365224	ECM Glycoproteins
PLOD3	0.000409771	0.00129029	-0.139063	Matrisome-associated	breast_mammary_tissue	0.0163777	Males	0.139063	ECM Regulators
RELN	6.36e-05	0.000253666	0.691564	Core matrisome	breast_mammary_tissue	0.00371421	Females	0.691564	ECM Glycoproteins
LGI3	5.09e-11	8.64e-10	-1.25406	Core matrisome	breast_mammary_tissue	1.34e-08	Males	1.25406	ECM Glycoproteins
BMP1	3.38e-05	0.000146979	-0.286668	Matrisome-associated	breast_mammary_tissue	0.00214544	Males	0.286668	ECM Regulators
ADAM28	4.11e-16	1.68e-14	1.03604	Matrisome-associated	breast_mammary_tissue	2.66e-13	Females	1.03604	ECM Regulators
PLAT	8.78e-07	5.87e-06	0.607979	Matrisome-associated	breast_mammary_tissue	8.64e-05	Females	0.607979	ECM Regulators
SULF1	0.00142801	0.00380421	0.349097	Matrisome-associated	breast_mammary_tissue	0.038403	Females	0.349097	ECM Regulators
SBSPON	5.56e-05	0.000226435	0.604323	Core matrisome	breast_mammary_tissue	0.00332555	Females	0.604323	ECM Glycoproteins
CRISPLD1	9.82e-13	2.27e-11	1.64015	Core matrisome	breast_mammary_tissue	3.39e-10	Females	1.64015	ECM Glycoproteins
MMP16	1.3e-06	8.3e-06	0.66481	Matrisome-associated	breast_mammary_tissue	0.000119313	Females	0.66481	ECM Regulators
MATN2	0.000204438	0.000702468	0.315977	Core matrisome	breast_mammary_tissue	0.00980796	Females	0.315977	ECM Glycoproteins
CTHRC1	0.000167007	0.00059031	0.498232	Core matrisome	breast_mammary_tissue	0.00832039	Females	0.498232	ECM Glycoproteins
WISP1	1.11e-09	1.45e-08	1.01168	Core matrisome	breast_mammary_tissue	2.24e-07	Females	1.01168	ECM Glycoproteins
ADAMTSL1	5.76e-08	5.18e-07	-0.856378	Matrisome-associated	breast_mammary_tissue	7.78e-06	Males	0.856378	ECM Regulators
CTSV	1.33e-17	6.85e-16	2.23987	Matrisome-associated	breast_mammary_tissue	1.09e-14	Females	2.23987	ECM Regulators
COL15A1	0.000263345	0.000876477	-0.39886	Core matrisome	breast_mammary_tissue	0.0116955	Males	0.39886	Collagens
LAMC3	6.86e-13	1.62e-11	1.55347	Core matrisome	breast_mammary_tissue	2.48e-10	Females	1.55347	ECM Glycoproteins
MMRN2	1.32e-09	1.71e-08	-0.460055	Core matrisome	breast_mammary_tissue	2.64e-07	Males	0.460055	ECM Glycoproteins
LOXL4	2.94e-13	7.36e-12	0.946894	Matrisome-associated	breast_mammary_tissue	1.2e-10	Females	0.946894	ECM Regulators
COL17A1	4.23e-20	3.18e-18	3.45916	Core matrisome	breast_mammary_tissue	4.69e-17	Females	3.45916	Collagens
HTRA1	9.38e-07	6.24e-06	0.423459	Matrisome-associated	breast_mammary_tissue	9.11e-05	Females	0.423459	ECM Regulators
ADAM8	5.83e-09	6.54e-08	0.546046	Matrisome-associated	breast_mammary_tissue	9.85e-07	Females	0.546046	ECM Regulators
PAMR1	1.68e-20	1.34e-18	1.55225	Matrisome-associated	breast_mammary_tissue	2.17e-17	Females	1.55225	ECM Regulators
PRG2	5.92e-06	3.18e-05	0.589166	Core matrisome	breast_mammary_tissue	0.000452925	Females	0.589166	Proteoglycans
VWCE	0.000477948	0.00147872	0.366843	Core matrisome	breast_mammary_tissue	0.0185267	Females	0.366843	ECM Glycoproteins
LTBP3	0.000613286	0.00183147	0.244407	Core matrisome	breast_mammary_tissue	0.0221182	Females	0.244407	ECM Glycoproteins
CTSW	8.71e-06	4.46e-05	0.594563	Matrisome-associated	breast_mammary_tissue	0.000635661	Females	0.594563	ECM Regulators
CST6	1.83e-09	2.29e-08	1.14104	Matrisome-associated	breast_mammary_tissue	3.5e-07	Females	1.14104	ECM Regulators
SERPINH1	0.00196283	0.00499885	-0.280271	Matrisome-associated	breast_mammary_tissue	0.0482776	Males	0.280271	ECM Regulators
CTSC	8.29e-10	1.11e-08	-0.460474	Matrisome-associated	breast_mammary_tissue	1.74e-07	Males	0.460474	ECM Regulators
MMP7	1.24e-25	2.41e-23	4.28793	Matrisome-associated	breast_mammary_tissue	3.22e-22	Females	4.28793	ECM Regulators
VWA5A	2.61e-06	1.55e-05	0.436075	Core matrisome	breast_mammary_tissue	0.000224361	Females	0.436075	ECM Glycoproteins
ST14	6.54e-13	1.55e-11	1.63142	Matrisome-associated	breast_mammary_tissue	2.47e-10	Females	1.63142	ECM Regulators
VWF	2.71e-05	0.000121114	-0.4443	Core matrisome	breast_mammary_tissue	0.00176639	Males	0.4443	ECM Glycoproteins
A2ML1	6.67e-05	0.000264794	0.661961	Matrisome-associated	breast_mammary_tissue	0.00383819	Females	0.661961	ECM Regulators
PZP	1.99e-05	9.2e-05	-0.470208	Matrisome-associated	breast_mammary_tissue	0.00134166	Males	0.470208	ECM Regulators
MGP	2.98e-07	2.25e-06	0.863932	Core matrisome	breast_mammary_tissue	3.28e-05	Females	0.863932	ECM Glycoproteins
IGFBP6	0.000882327	0.00249887	-0.498537	Core matrisome	breast_mammary_tissue	0.0281977	Males	0.498537	ECM Glycoproteins
LUM	5.09e-09	5.77e-08	0.83377	Core matrisome	breast_mammary_tissue	8.88e-07	Females	0.83377	Proteoglycans
COL4A1	0.000753815	0.00218512	-0.493533	Core matrisome	breast_mammary_tissue	0.0255279	Males	0.493533	Collagens
COL4A2	0.000738938	0.00214889	-0.381935	Core matrisome	breast_mammary_tissue	0.0252997	Males	0.381935	Collagens
GAS6	1.76e-14	5.59e-13	0.495323	Core matrisome	breast_mammary_tissue	9.09e-12	Females	0.495323	ECM Glycoproteins
MMP14	0.000789328	0.00227417	0.230156	Matrisome-associated	breast_mammary_tissue	0.026329	Females	0.230156	ECM Regulators
TGM1	2.84e-07	2.17e-06	0.636211	Matrisome-associated	breast_mammary_tissue	3.22e-05	Females	0.636211	ECM Regulators
COCH	4.33e-14	1.28e-12	-1.18091	Core matrisome	breast_mammary_tissue	2.04e-11	Males	1.18091	ECM Glycoproteins
EGLN3	0.000209006	0.000715962	0.496423	Matrisome-associated	breast_mammary_tissue	0.00993515	Females	0.496423	ECM Regulators
SMOC1	1.84e-06	1.13e-05	-0.619443	Core matrisome	breast_mammary_tissue	0.00016224	Males	0.619443	ECM Glycoproteins
PAPLN	2.03e-07	1.61e-06	0.552457	Core matrisome	breast_mammary_tissue	2.37e-05	Females	0.552457	ECM Glycoproteins
LTBP2	1.39e-23	1.97e-21	1.14206	Core matrisome	breast_mammary_tissue	2.7e-20	Females	1.14206	ECM Glycoproteins
FBLN5	1.81e-08	1.83e-07	0.457727	Core matrisome	breast_mammary_tissue	2.64e-06	Females	0.457727	ECM Glycoproteins
SERPINA3	3.09e-06	1.79e-05	1.12083	Matrisome-associated	breast_mammary_tissue	0.000262141	Females	1.12083	ECM Regulators
TGM5	8.22e-09	8.91e-08	1.06223	Matrisome-associated	breast_mammary_tissue	1.28e-06	Females	1.06223	ECM Regulators
MFAP1	0.00161233	0.00422535	0.127245	Core matrisome	breast_mammary_tissue	0.0420504	Females	0.127245	ECM Glycoproteins
GLDN	1.13e-06	7.32e-06	-0.891521	Core matrisome	breast_mammary_tissue	0.000104934	Males	0.891521	ECM Glycoproteins
LOXL1	5.61e-05	0.000228051	0.412655	Matrisome-associated	breast_mammary_tissue	0.00334372	Females	0.412655	ECM Regulators
ADAMTS7	1.38e-06	8.77e-06	-0.542659	Matrisome-associated	breast_mammary_tissue	0.000126034	Males	0.542659	ECM Regulators
ACAN	0.0003198	0.00103674	-0.771349	Core matrisome	breast_mammary_tissue	0.013538	Males	0.771349	Proteoglycans
HAPLN3	2.49e-14	7.73e-13	0.776662	Core matrisome	breast_mammary_tissue	1.25e-11	Females	0.776662	Proteoglycans
MFGE8	4.86e-09	5.53e-08	0.355096	Core matrisome	breast_mammary_tissue	8.58e-07	Females	0.355096	ECM Glycoproteins
IGFALS	0.00151625	0.00400724	0.50276	Core matrisome	breast_mammary_tissue	0.0400147	Females	0.50276	ECM Glycoproteins
MMP15	0.00122087	0.00332044	-0.385381	Matrisome-associated	breast_mammary_tissue	0.0348206	Males	0.385381	ECM Regulators
SERPINF1	3.57e-06	2.03e-05	-0.357095	Matrisome-associated	breast_mammary_tissue	0.000293431	Males	0.357095	ECM Regulators
NTN1	8.51e-06	4.37e-05	-0.658362	Core matrisome	breast_mammary_tissue	0.000624195	Males	0.658362	ECM Glycoproteins
MFAP4	4.32e-05	0.000182006	0.523362	Core matrisome	breast_mammary_tissue	0.00266692	Females	0.523362	ECM Glycoproteins
MMP28	8.53e-05	0.000328038	-0.491607	Matrisome-associated	breast_mammary_tissue	0.00475461	Males	0.491607	ECM Regulators
ADAM11	0.00190773	0.00487882	0.321326	Matrisome-associated	breast_mammary_tissue	0.0472946	Females	0.321326	ECM Regulators
FAM20A	2.01e-09	2.49e-08	0.642061	Matrisome-associated	breast_mammary_tissue	3.8e-07	Females	0.642061	ECM Regulators
TIMP2	0.000496643	0.00152892	0.281099	Matrisome-associated	breast_mammary_tissue	0.0189676	Females	0.281099	ECM Regulators
LAMA1	3.46e-29	1.11e-26	1.61923	Core matrisome	breast_mammary_tissue	4.53e-25	Females	1.61923	ECM Glycoproteins
LAMA3	3.02e-08	2.9e-07	0.636672	Core matrisome	breast_mammary_tissue	4.26e-06	Females	0.636672	ECM Glycoproteins
SERPINB5	9.33e-20	6.71e-18	3.48384	Matrisome-associated	breast_mammary_tissue	9.07e-17	Females	3.48384	ECM Regulators
LRG1	0.00025844	0.00086242	0.533277	Core matrisome	breast_mammary_tissue	0.0115436	Females	0.533277	ECM Glycoproteins
FBN3	1.26e-16	5.56e-15	2.37132	Core matrisome	breast_mammary_tissue	8.88e-14	Females	2.37132	ECM Glycoproteins
ADAMTS10	0.00097212	0.00272392	-0.24711	Matrisome-associated	breast_mammary_tissue	0.0299814	Males	0.24711	ECM Regulators
PODNL1	1.61e-23	2.26e-21	1.77756	Core matrisome	breast_mammary_tissue	2.78e-20	Females	1.77756	Proteoglycans
COMP	2.17e-06	1.31e-05	-1.18227	Core matrisome	breast_mammary_tissue	0.000188446	Males	1.18227	ECM Glycoproteins
HAPLN4	9.21e-07	6.13e-06	0.874882	Core matrisome	breast_mammary_tissue	9e-05	Females	0.874882	Proteoglycans
CILP2	4.7e-06	2.59e-05	0.653095	Core matrisome	breast_mammary_tissue	0.00037478	Females	0.653095	ECM Glycoproteins
LGI4	1.27e-10	1.99e-09	-0.582538	Core matrisome	breast_mammary_tissue	3.23e-08	Males	0.582538	ECM Glycoproteins
EGLN2	2.39e-09	2.92e-08	-0.206805	Matrisome-associated	breast_mammary_tissue	4.48e-07	Males	0.206805	ECM Regulators
NTN5	7.44e-10	1.01e-08	1.10825	Core matrisome	breast_mammary_tissue	1.58e-07	Females	1.10825	ECM Glycoproteins
RSPO4	6.95e-06	3.67e-05	-1.12199	Core matrisome	breast_mammary_tissue	0.000524322	Males	1.12199	ECM Glycoproteins
CST3	3.01e-06	1.75e-05	-0.295321	Matrisome-associated	breast_mammary_tissue	0.00025749	Males	0.295321	ECM Regulators
CST7	0.00029514	0.000968208	0.431693	Matrisome-associated	breast_mammary_tissue	0.0127255	Females	0.431693	ECM Regulators
MMP24	2.77e-14	8.47e-13	0.934168	Matrisome-associated	breast_mammary_tissue	1.34e-11	Females	0.934168	ECM Regulators
TGM2	9.85e-05	0.000372037	-0.501982	Matrisome-associated	breast_mammary_tissue	0.0053148	Males	0.501982	ECM Regulators
SLPI	1.1e-14	3.59e-13	1.5534	Matrisome-associated	breast_mammary_tissue	6.11e-12	Females	1.5534	ECM Regulators
ADAMTS1	0.000798742	0.0022978	-0.337386	Matrisome-associated	breast_mammary_tissue	0.0265009	Males	0.337386	ECM Regulators
MMP11	0.00125263	0.00339807	0.357056	Matrisome-associated	breast_mammary_tissue	0.0354376	Females	0.357056	ECM Regulators
TIMP3	4.36e-08	4.04e-07	-0.417371	Matrisome-associated	breast_mammary_tissue	6.05e-06	Males	0.417371	ECM Regulators
CHADL	1.14e-07	9.63e-07	0.641284	Core matrisome	breast_mammary_tissue	1.43e-05	Females	0.641284	Proteoglycans
MXRA5	5.27e-07	3.73e-06	0.992313	Core matrisome	breast_mammary_tissue	5.36e-05	Females	0.992313	ECM Glycoproteins
SRPX2	0.00165432	0.00431446	-0.406014	Core matrisome	breast_mammary_tissue	0.0425361	Males	0.406014	ECM Glycoproteins
COL4A5	8.29e-05	0.000319692	0.577785	Core matrisome	breast_mammary_tissue	0.00465527	Females	0.577785	Collagens
VTN	0.00194511	0.538584	0.309362	Core matrisome	colon_sigmoid	0.048068	Females	0.309362	ECM Glycoproteins
EGLN3	0.000707874	0.215452	0.364061	Matrisome-associated	colon_transverse	0.0245774	Females	0.364061	ECM Regulators
HAPLN4	0.00139014	0.333199	0.489142	Core matrisome	colon_transverse	0.0377109	Females	0.489142	Proteoglycans
KCP	0.000949575	0.24717	-0.552751	Core matrisome	esophagus_gastroesophageal_junction	0.0295795	Males	0.552751	ECM Glycoproteins
MMP3	1.05e-09	8.42e-07	-1.77975	Matrisome-associated	esophagus_gastroesophageal_junction	2.14e-07	Males	1.77975	ECM Regulators
SMOC1	3.15e-05	0.0127885	-0.745208	Core matrisome	esophagus_gastroesophageal_junction	0.00201365	Males	0.745208	ECM Glycoproteins
CTSG	0.000473032	0.0950794	-0.679668	Matrisome-associated	esophagus_mucosa	0.0184696	Males	0.679668	ECM Regulators
LAMA1	0.0011451	0.173567	-0.466226	Core matrisome	esophagus_mucosa	0.0335838	Males	0.466226	ECM Glycoproteins
CSTA	0.00156597	0.188858	-0.634583	Matrisome-associated	esophagus_muscularis	0.0410479	Males	0.634583	ECM Regulators
SBSPON	0.000337082	0.0603868	0.392215	Core matrisome	esophagus_muscularis	0.0140096	Females	0.392215	ECM Glycoproteins
MMP3	4.93e-07	0.0001855	-1.22539	Matrisome-associated	esophagus_muscularis	5.1e-05	Males	1.22539	ECM Regulators
TGM3	0.00197819	0.218572	-1.03746	Matrisome-associated	esophagus_muscularis	0.0484544	Males	1.03746	ECM Regulators
COL9A1	0.000702419	0.133836	0.720805	Core matrisome	heart_atrial_appendage	0.0244807	Females	0.720805	Collagens
TSPEAR	0.00197197	0.246537	0.98731	Core matrisome	heart_atrial_appendage	0.0484237	Females	0.98731	ECM Glycoproteins
COL6A6	0.0013792	0.247464	0.544396	Core matrisome	heart_left_ventricle	0.0374795	Females	0.544396	Collagens
ADAMTS6	0.000374093	0.0914412	0.520679	Matrisome-associated	heart_left_ventricle	0.0151874	Females	0.520679	ECM Regulators
CTSF	0.000335076	0.0856271	-0.351282	Matrisome-associated	heart_left_ventricle	0.0139636	Males	0.351282	ECM Regulators
PODNL1	0.0020423	0.322629	-0.503594	Core matrisome	heart_left_ventricle	0.0496024	Males	0.503594	Proteoglycans
VWCE	1.91e-05	0.00860991	-1.10369	Core matrisome	liver	0.00129395	Males	1.10369	ECM Glycoproteins
PZP	2.12e-12	2.42e-09	3.16908	Matrisome-associated	liver	6.85e-10	Females	3.16908	ECM Regulators
COL4A5	0.000110175	0.0370772	-0.827323	Core matrisome	liver	0.00582505	Males	0.827323	Collagens
COL6A3	0.0016207	0.212172	-0.340693	Core matrisome	lung	0.0420571	Males	0.340693	Collagens
SPOCK1	0.00145024	0.195979	-0.520627	Core matrisome	lung	0.0385504	Males	0.520627	Proteoglycans
COL1A2	0.000670721	0.122435	-0.356945	Core matrisome	lung	0.0234813	Males	0.356945	Collagens
PCOLCE	0.000748875	0.132973	-0.300978	Core matrisome	lung	0.025416	Males	0.300978	ECM Glycoproteins
ADAMTSL1	0.00131084	0.192506	-0.401227	Matrisome-associated	lung	0.0364502	Males	0.401227	ECM Regulators
CILP	0.000479626	0.0946269	-0.618044	Core matrisome	lung	0.0185456	Males	0.618044	ECM Glycoproteins
SERPINB2	0.000980451	0.163677	0.792811	Matrisome-associated	lung	0.0301188	Females	0.792811	ECM Regulators
ELANE	0.00137358	0.193483	0.645776	Matrisome-associated	lung	0.0374785	Females	0.645776	ECM Regulators
SULF2	0.00170986	0.217761	-0.223413	Matrisome-associated	lung	0.0434281	Males	0.223413	ECM Regulators
ADAMTSL4	0.000224534	0.0415493	0.658217	Matrisome-associated	minor_salivary_gland	0.0105304	Females	0.658217	ECM Regulators
KY	0.000522812	0.0545476	1.12206	Matrisome-associated	minor_salivary_gland	0.0198694	Females	1.12206	ECM Regulators
HMCN2	9.44e-05	0.0334264	1.05658	Core matrisome	minor_salivary_gland	0.00515435	Females	1.05658	ECM Glycoproteins
SERPINB13	0.00145052	0.098736	3.76369	Matrisome-associated	minor_salivary_gland	0.0385504	Females	3.76369	ECM Regulators
ADAMTSL5	0.000708915	0.0659022	0.759059	Matrisome-associated	minor_salivary_gland	0.0245774	Females	0.759059	ECM Regulators
MFAP2	0.00128907	0.0135411	0.367404	Core matrisome	muscle_skeletal	0.0359737	Females	0.367404	ECM Glycoproteins
COL16A1	1.93e-15	6.71e-13	0.626753	Core matrisome	muscle_skeletal	1.15e-12	Females	0.626753	Collagens
COL24A1	0.000640946	0.0083079	0.441993	Core matrisome	muscle_skeletal	0.0228506	Females	0.441993	Collagens
ADAMTSL4	1.72e-09	2.29e-07	0.459219	Matrisome-associated	muscle_skeletal	3.34e-07	Females	0.459219	ECM Regulators
HAPLN2	0.000727766	0.00899141	0.251113	Core matrisome	muscle_skeletal	0.0250274	Females	0.251113	Proteoglycans
LTBP1	1.69e-12	4.38e-10	0.4526	Core matrisome	muscle_skeletal	5.58e-10	Females	0.4526	ECM Glycoproteins
FBLN2	0.0018286	0.0171487	0.224173	Core matrisome	muscle_skeletal	0.0457709	Females	0.224173	ECM Glycoproteins
COLQ	0.000178225	0.00332544	0.435685	Core matrisome	muscle_skeletal	0.00871172	Females	0.435685	ECM Glycoproteins
COL7A1	3.02e-07	2.23e-05	0.368242	Core matrisome	muscle_skeletal	3.3e-05	Females	0.368242	Collagens
HYAL1	7.22e-10	1.07e-07	0.387451	Matrisome-associated	muscle_skeletal	1.56e-07	Females	0.387451	ECM Regulators
PCOLCE2	0.000145882	0.00286591	0.503533	Core matrisome	muscle_skeletal	0.00738628	Females	0.503533	ECM Glycoproteins
IGSF10	6.97e-09	7.86e-07	0.627043	Core matrisome	muscle_skeletal	1.11e-06	Females	0.627043	ECM Glycoproteins
ADIPOQ	0.000118043	0.00245785	0.657068	Core matrisome	muscle_skeletal	0.00615726	Females	0.657068	ECM Glycoproteins
MASP1	4.44e-05	0.00118102	0.457113	Matrisome-associated	muscle_skeletal	0.00273016	Females	0.457113	ECM Regulators
SLIT2	7.79e-06	0.000306802	0.339388	Core matrisome	muscle_skeletal	0.000577976	Females	0.339388	ECM Glycoproteins
NPNT	3.75e-10	5.97e-08	0.611352	Core matrisome	muscle_skeletal	8.83e-08	Females	0.611352	ECM Glycoproteins
EDIL3	0.00064484	0.00833195	0.398508	Core matrisome	muscle_skeletal	0.0228845	Females	0.398508	ECM Glycoproteins
TGFBI	0.00112596	0.0122938	-0.250051	Core matrisome	muscle_skeletal	0.0332736	Males	0.250051	ECM Glycoproteins
SLIT3	4.68e-07	3.24e-05	0.412236	Core matrisome	muscle_skeletal	4.88e-05	Females	0.412236	ECM Glycoproteins
COL21A1	0.000712804	0.00888846	0.407002	Core matrisome	muscle_skeletal	0.0246218	Females	0.407002	Collagens
IGFBP3	1.04e-09	1.43e-07	0.590652	Core matrisome	muscle_skeletal	2.14e-07	Females	0.590652	ECM Glycoproteins
ELN	2.61e-05	0.000776458	0.429726	Core matrisome	muscle_skeletal	0.00171049	Females	0.429726	ECM Glycoproteins
FGL2	0.000477529	0.00681083	0.254271	Core matrisome	muscle_skeletal	0.0185267	Females	0.254271	ECM Glycoproteins
RELN	9.98e-05	0.00219621	0.443441	Core matrisome	muscle_skeletal	0.00536459	Females	0.443441	ECM Glycoproteins
LAMB1	0.0010481	0.0117342	0.264309	Core matrisome	muscle_skeletal	0.0314511	Females	0.264309	ECM Glycoproteins
PLAT	0.000970326	0.011106	0.247497	Matrisome-associated	muscle_skeletal	0.0299814	Females	0.247497	ECM Regulators
SULF1	8.05e-06	0.000313124	0.401655	Matrisome-associated	muscle_skeletal	0.000592735	Females	0.401655	ECM Regulators
SBSPON	0.000180364	0.00335388	0.371118	Core matrisome	muscle_skeletal	0.00878867	Females	0.371118	ECM Glycoproteins
MMP16	1.47e-06	8.16e-05	0.487215	Matrisome-associated	muscle_skeletal	0.000132652	Females	0.487215	ECM Regulators
MATN2	0.000112674	0.00239176	0.400393	Core matrisome	muscle_skeletal	0.0059169	Females	0.400393	ECM Glycoproteins
COL14A1	0.000241064	0.00410864	0.398721	Core matrisome	muscle_skeletal	0.0112188	Females	0.398721	Collagens
OGN	0.0018208	0.0171341	0.394077	Core matrisome	muscle_skeletal	0.0457709	Females	0.394077	Proteoglycans
LOXL4	1.08e-05	0.000392637	0.452765	Matrisome-associated	muscle_skeletal	0.000781525	Females	0.452765	ECM Regulators
EFEMP2	0.000574885	0.00769573	0.160776	Core matrisome	muscle_skeletal	0.0212257	Females	0.160776	ECM Glycoproteins
MMP3	4.19e-21	2.14e-18	-2.6	Matrisome-associated	muscle_skeletal	5.92e-18	Males	2.6	ECM Regulators
ADAMTS8	0.000219839	0.00382262	0.485549	Matrisome-associated	muscle_skeletal	0.0103865	Females	0.485549	ECM Regulators
ADAMTS15	3.35e-06	0.000158301	0.311627	Matrisome-associated	muscle_skeletal	0.000278545	Females	0.311627	ECM Regulators
MMP17	5.82e-05	0.00144826	-0.337639	Matrisome-associated	muscle_skeletal	0.00345373	Males	0.337639	ECM Regulators
LTBP2	0.0013005	0.0136348	0.254901	Core matrisome	muscle_skeletal	0.0362274	Females	0.254901	ECM Glycoproteins
SERPINA5	3.16e-07	2.31e-05	-1.02026	Matrisome-associated	muscle_skeletal	3.44e-05	Males	1.02026	ECM Regulators
GLDN	0.00109209	0.0120284	0.34825	Core matrisome	muscle_skeletal	0.0325199	Females	0.34825	ECM Glycoproteins
LOXL1	2.08e-07	1.61e-05	0.357848	Matrisome-associated	muscle_skeletal	2.4e-05	Females	0.357848	ECM Regulators
HAPLN3	0.000618738	0.00812769	0.293413	Core matrisome	muscle_skeletal	0.0222631	Females	0.293413	Proteoglycans
IGFALS	7.81e-06	0.000306802	0.373519	Core matrisome	muscle_skeletal	0.000577976	Females	0.373519	ECM Glycoproteins
NTN1	3.35e-06	0.000158301	0.276364	Core matrisome	muscle_skeletal	0.000278545	Females	0.276364	ECM Glycoproteins
MFAP4	0.000742378	0.00915096	0.327117	Core matrisome	muscle_skeletal	0.025306	Females	0.327117	ECM Glycoproteins
ADAM11	0.00101039	0.0114368	0.258286	Matrisome-associated	muscle_skeletal	0.0307347	Females	0.258286	ECM Regulators
LAMA3	0.000221137	0.00383296	0.241626	Core matrisome	muscle_skeletal	0.0104162	Females	0.241626	ECM Glycoproteins
ADAMTSL5	5.69e-06	0.000240938	0.318541	Matrisome-associated	muscle_skeletal	0.000442349	Females	0.318541	ECM Regulators
ADAMTS5	0.00120365	0.0129008	0.24683	Matrisome-associated	muscle_skeletal	0.034596	Females	0.24683	ECM Regulators
BGN	0.00137675	0.0141439	0.294665	Core matrisome	muscle_skeletal	0.0374785	Females	0.294665	Proteoglycans
ECM1	0.000709935	0.048359	-0.177831	Core matrisome	nerve_tibial	0.0245774	Males	0.177831	ECM Glycoproteins
FMOD	7.51e-06	0.00129733	-0.322009	Core matrisome	nerve_tibial	0.000563681	Males	0.322009	Proteoglycans
IGFBP7	0.000119594	0.0144935	-0.157881	Core matrisome	nerve_tibial	0.00619096	Males	0.157881	ECM Glycoproteins
TLL1	0.00197978	0.0905061	-0.224359	Matrisome-associated	nerve_tibial	0.0484544	Males	0.224359	ECM Regulators
TGFBI	1.57e-06	0.000318736	-0.283214	Core matrisome	nerve_tibial	0.00014121	Males	0.283214	ECM Glycoproteins
SPOCK1	0.000346617	0.0308925	-0.321481	Core matrisome	nerve_tibial	0.0143293	Males	0.321481	Proteoglycans
COL12A1	5.2e-07	0.000118743	-0.269728	Core matrisome	nerve_tibial	5.33e-05	Males	0.269728	Collagens
THBS2	0.00145423	0.0750688	-0.266808	Core matrisome	nerve_tibial	0.0385744	Males	0.266808	ECM Glycoproteins
SERPINE1	0.000425155	0.0361109	-0.499572	Matrisome-associated	nerve_tibial	0.0168587	Males	0.499572	ECM Regulators
LGI3	0.00107049	0.0645388	0.393942	Core matrisome	nerve_tibial	0.0320612	Females	0.393942	ECM Glycoproteins
SULF1	0.00104025	0.0634121	0.191212	Matrisome-associated	nerve_tibial	0.0313364	Females	0.191212	ECM Regulators
RSPO2	0.000796108	0.0523878	-0.456947	Core matrisome	nerve_tibial	0.0264983	Males	0.456947	ECM Glycoproteins
ASPN	0.00142219	0.0743841	-0.397076	Core matrisome	nerve_tibial	0.0383128	Males	0.397076	Proteoglycans
SPOCK2	0.00123003	0.0688644	0.151953	Core matrisome	nerve_tibial	0.0348898	Females	0.151953	Proteoglycans
SLIT1	0.000567688	0.0428762	0.313669	Core matrisome	nerve_tibial	0.02106	Females	0.313669	ECM Glycoproteins
HPSE2	8.38e-05	0.0109156	0.620134	Matrisome-associated	nerve_tibial	0.00468547	Females	0.620134	ECM Regulators
ADAM8	0.000492546	0.0390014	0.177281	Matrisome-associated	nerve_tibial	0.0188575	Females	0.177281	ECM Regulators
SERPING1	0.000531175	0.0414928	-0.128912	Matrisome-associated	nerve_tibial	0.020138	Males	0.128912	ECM Regulators
MMP3	1.09e-25	6.34e-23	-2.99769	Matrisome-associated	nerve_tibial	3.22e-22	Males	2.99769	ECM Regulators
SERPINF1	4.63e-05	0.00697743	-0.222129	Matrisome-associated	nerve_tibial	0.0028028	Males	0.222129	ECM Regulators
FAM20A	0.000193912	0.0210602	-0.313025	Matrisome-associated	nerve_tibial	0.00938995	Males	0.313025	ECM Regulators
LAMA3	0.000538389	0.0414928	0.210796	Core matrisome	nerve_tibial	0.0203124	Females	0.210796	ECM Glycoproteins
CPAMD8	6.14e-05	0.00866116	-0.331888	Matrisome-associated	nerve_tibial	0.00363158	Males	0.331888	ECM Regulators
COMP	1.82e-05	0.00301206	-0.765356	Core matrisome	nerve_tibial	0.00124585	Males	0.765356	ECM Glycoproteins
CST3	0.000654435	0.0464532	-0.125069	Matrisome-associated	nerve_tibial	0.0231326	Males	0.125069	ECM Regulators
WISP2	2.82e-11	9.66e-09	-0.784598	Core matrisome	nerve_tibial	7.82e-09	Males	0.784598	ECM Glycoproteins
SULF2	0.00199819	0.090794	-0.143136	Matrisome-associated	nerve_tibial	0.0486831	Males	0.143136	ECM Regulators
SERPIND1	0.0010009	0.0617794	-0.320851	Matrisome-associated	nerve_tibial	0.030506	Males	0.320851	ECM Regulators
SRPX2	6.35e-05	0.00883052	-0.203985	Core matrisome	nerve_tibial	0.00371421	Males	0.203985	ECM Glycoproteins
COL7A1	0.00196117	0.0873517	-0.331327	Core matrisome	pancreas	0.0482776	Males	0.331327	Collagens
HYAL2	0.00125711	0.0763879	-0.243504	Matrisome-associated	pancreas	0.0354637	Males	0.243504	ECM Regulators
ADAM28	0.00027024	0.04512	-0.495681	Matrisome-associated	pancreas	0.0118998	Males	0.495681	ECM Regulators
ADAMTSL2	0.00163036	0.083625	-0.369915	Matrisome-associated	pancreas	0.042174	Males	0.369915	ECM Regulators
LOXL4	0.000284538	0.0466356	-0.386412	Matrisome-associated	pancreas	0.0124588	Males	0.386412	ECM Regulators
DMBT1	0.000853539	0.0670616	-0.941273	Core matrisome	pancreas	0.0276144	Males	0.941273	ECM Glycoproteins
SERPINA6	0.000374214	0.0505134	-0.379943	Matrisome-associated	pancreas	0.0151874	Males	0.379943	ECM Regulators
SERPINA1	7.09e-05	0.0214729	-0.803502	Matrisome-associated	pancreas	0.00403775	Males	0.803502	ECM Regulators
PCSK6	2.68e-09	2.82e-06	-0.629282	Matrisome-associated	pancreas	4.85e-07	Males	0.629282	ECM Regulators
SERPINB8	0.00126137	0.0763879	-0.411064	Matrisome-associated	pancreas	0.0355195	Males	0.411064	ECM Regulators
SLPI	0.000842274	0.0670616	-0.607436	Matrisome-associated	pancreas	0.0273898	Males	0.607436	ECM Regulators
SULF2	0.000778051	0.0654418	-0.390113	Matrisome-associated	pancreas	0.026121	Males	0.390113	ECM Regulators
COL24A1	0.000322525	0.0241015	0.68149	Core matrisome	pituitary	0.0135863	Females	0.68149	Collagens
ECM1	0.0001106	0.0115874	-0.388782	Core matrisome	pituitary	0.00582768	Males	0.388782	ECM Glycoproteins
TNN	0.00102973	0.0526196	-0.820805	Core matrisome	pituitary	0.0310798	Males	0.820805	ECM Glycoproteins
VIT	0.00109165	0.0546587	-0.78687	Core matrisome	pituitary	0.0325199	Males	0.78687	ECM Glycoproteins
IGFBP5	0.00107712	0.0541128	-0.331069	Core matrisome	pituitary	0.0321975	Males	0.331069	ECM Glycoproteins
HTRA3	0.00139535	0.0617658	-0.561935	Matrisome-associated	pituitary	0.0377206	Males	0.561935	ECM Regulators
PRSS12	0.000264229	0.0212699	-0.661361	Matrisome-associated	pituitary	0.0117013	Males	0.661361	ECM Regulators
ESM1	0.000376657	0.0268018	1.11365	Core matrisome	pituitary	0.0152276	Females	1.11365	Proteoglycans
TGFBI	0.00145085	0.0623006	-0.400202	Core matrisome	pituitary	0.0385504	Males	0.400202	ECM Glycoproteins
PCOLCE	0.00126478	0.058992	-0.348252	Core matrisome	pituitary	0.0355511	Males	0.348252	ECM Glycoproteins
SBSPON	0.000978386	0.0513432	-0.326929	Core matrisome	pituitary	0.0301149	Males	0.326929	ECM Glycoproteins
RSPO2	7.99e-08	3.08e-05	-1.61784	Core matrisome	pituitary	1.04e-05	Males	1.61784	ECM Glycoproteins
TNC	4.3e-05	0.00594087	-0.968333	Core matrisome	pituitary	0.00266459	Males	0.968333	ECM Glycoproteins
COL5A1	0.000550039	0.0349627	-0.504328	Core matrisome	pituitary	0.0206019	Males	0.504328	Collagens
SPON1	0.000656297	0.0394327	-0.682448	Core matrisome	pituitary	0.0231326	Males	0.682448	ECM Glycoproteins
NELL1	9.79e-09	4.89e-06	-1.30861	Core matrisome	pituitary	1.48e-06	Males	1.30861	ECM Glycoproteins
MGP	0.00145019	0.0623006	-0.442888	Core matrisome	pituitary	0.0385504	Males	0.442888	ECM Glycoproteins
LUM	1.16e-05	0.00217481	-0.960604	Core matrisome	pituitary	0.000829396	Males	0.960604	Proteoglycans
DCN	7.62e-07	0.00022059	-0.741505	Core matrisome	pituitary	7.69e-05	Males	0.741505	Proteoglycans
FBLN5	0.00113347	0.0556411	-0.505144	Core matrisome	pituitary	0.0333688	Males	0.505144	ECM Glycoproteins
MMP2	0.000633101	0.0386414	-0.675223	Matrisome-associated	pituitary	0.0226682	Males	0.675223	ECM Regulators
MFAP4	8.78e-06	0.00171036	-0.59737	Core matrisome	pituitary	0.000637579	Males	0.59737	ECM Glycoproteins
CST3	1.78e-07	5.91e-05	-0.301857	Matrisome-associated	pituitary	2.15e-05	Males	0.301857	ECM Regulators
EMILIN3	0.00128523	0.0595463	-0.764665	Core matrisome	pituitary	0.035931	Males	0.764665	ECM Glycoproteins
TIMP3	0.00121077	0.0576332	-0.498694	Matrisome-associated	pituitary	0.034596	Males	0.498694	ECM Regulators
FBLN1	0.000312277	0.0236257	-0.574915	Core matrisome	pituitary	0.0133352	Males	0.574915	ECM Glycoproteins
SRPX2	0.000287546	0.0225378	-0.413759	Core matrisome	pituitary	0.0125545	Males	0.413759	ECM Glycoproteins
VWA1	8.74e-05	0.00277644	-0.188154	Core matrisome	skin_not_sun_exposed__suprapubic	0.00481843	Males	0.188154	ECM Glycoproteins
COL9A2	0.000254856	0.0060111	-0.39699	Core matrisome	skin_not_sun_exposed__suprapubic	0.0114666	Males	0.39699	Collagens
COL11A1	0.000382299	0.00796712	-0.945145	Core matrisome	skin_not_sun_exposed__suprapubic	0.0153787	Males	0.945145	Collagens
ECM1	0.000862265	0.0136706	0.215409	Core matrisome	skin_not_sun_exposed__suprapubic	0.0278071	Females	0.215409	ECM Glycoproteins
ADAMTSL4	0.000172365	0.00450976	0.277207	Matrisome-associated	skin_not_sun_exposed__suprapubic	0.00847864	Females	0.277207	ECM Regulators
TNN	0.000655469	0.0113403	-0.847612	Core matrisome	skin_not_sun_exposed__suprapubic	0.0231326	Males	0.847612	ECM Glycoproteins
EFEMP1	0.000427037	0.00847524	0.221597	Core matrisome	skin_not_sun_exposed__suprapubic	0.0168902	Females	0.221597	ECM Glycoproteins
ADAM23	0.000242783	0.0058341	-0.338225	Matrisome-associated	skin_not_sun_exposed__suprapubic	0.0112651	Males	0.338225	ECM Regulators
P4HTM	0.00137188	0.0189425	-0.128821	Matrisome-associated	skin_not_sun_exposed__suprapubic	0.0374785	Males	0.128821	ECM Regulators
PCOLCE2	1.84e-06	0.000170787	0.511721	Core matrisome	skin_not_sun_exposed__suprapubic	0.00016224	Females	0.511721	ECM Glycoproteins
IGSF10	3.53e-06	0.00028858	0.516237	Core matrisome	skin_not_sun_exposed__suprapubic	0.000291523	Females	0.516237	ECM Glycoproteins
HPSE	4.59e-05	0.00174317	0.283417	Matrisome-associated	skin_not_sun_exposed__suprapubic	0.00278535	Females	0.283417	ECM Regulators
PRSS12	0.000683989	0.0116962	-0.243052	Matrisome-associated	skin_not_sun_exposed__suprapubic	0.023892	Males	0.243052	ECM Regulators
SPOCK1	0.00083033	0.013341	0.387996	Core matrisome	skin_not_sun_exposed__suprapubic	0.027058	Females	0.387996	Proteoglycans
SERPINB6	0.000942763	0.0144424	-0.128631	Matrisome-associated	skin_not_sun_exposed__suprapubic	0.0294855	Males	0.128631	ECM Regulators
VWA7	0.00139321	0.0191171	-0.19404	Core matrisome	skin_not_sun_exposed__suprapubic	0.0377206	Males	0.19404	ECM Glycoproteins
WISP1	0.000369503	0.00780112	0.325898	Core matrisome	skin_not_sun_exposed__suprapubic	0.0151146	Females	0.325898	ECM Glycoproteins
ADAMTSL1	3.53e-05	0.00148308	0.513782	Matrisome-associated	skin_not_sun_exposed__suprapubic	0.00222755	Females	0.513782	ECM Regulators
HMCN2	3.1e-11	1.41e-08	0.593667	Core matrisome	skin_not_sun_exposed__suprapubic	8.44e-09	Females	0.593667	ECM Glycoproteins
NTNG2	0.00154843	0.0206084	0.228853	Core matrisome	skin_not_sun_exposed__suprapubic	0.0406566	Females	0.228853	ECM Glycoproteins
ADAMTSL2	0.000714892	0.0120844	-0.314176	Matrisome-associated	skin_not_sun_exposed__suprapubic	0.0246392	Males	0.314176	ECM Regulators
P4HA1	0.00104369	0.0155919	0.220371	Matrisome-associated	skin_not_sun_exposed__suprapubic	0.0313794	Females	0.220371	ECM Regulators
LOXL4	0.00207301	0.024914	0.317008	Matrisome-associated	skin_not_sun_exposed__suprapubic	0.0499713	Females	0.317008	ECM Regulators
CST6	1.7e-06	0.000158961	-0.604859	Matrisome-associated	skin_not_sun_exposed__suprapubic	0.000152	Males	0.604859	ECM Regulators
CTSC	0.00162012	0.0212088	-0.273577	Matrisome-associated	skin_not_sun_exposed__suprapubic	0.0420571	Males	0.273577	ECM Regulators
MMP3	1.1e-06	0.000116459	-1.29309	Matrisome-associated	skin_not_sun_exposed__suprapubic	0.000103685	Males	1.29309	ECM Regulators
ST14	3.44e-07	4.52e-05	-0.187337	Matrisome-associated	skin_not_sun_exposed__suprapubic	3.69e-05	Males	0.187337	ECM Regulators
A2ML1	5.85e-08	1.1e-05	0.526733	Matrisome-associated	skin_not_sun_exposed__suprapubic	7.84e-06	Females	0.526733	ECM Regulators
NELL2	1.72e-11	8.03e-09	-1.16306	Core matrisome	skin_not_sun_exposed__suprapubic	4.86e-09	Males	1.16306	ECM Glycoproteins
MMP14	0.00198257	0.0242153	0.157586	Matrisome-associated	skin_not_sun_exposed__suprapubic	0.0484544	Females	0.157586	ECM Regulators
EGLN3	2.52e-05	0.00116493	0.351001	Matrisome-associated	skin_not_sun_exposed__suprapubic	0.0016768	Females	0.351001	ECM Regulators
LTBP2	2.41e-05	0.00114339	-0.410054	Core matrisome	skin_not_sun_exposed__suprapubic	0.00161725	Males	0.410054	ECM Glycoproteins
ADAMTSL3	1.58e-05	0.000849843	0.301325	Matrisome-associated	skin_not_sun_exposed__suprapubic	0.00110111	Females	0.301325	ECM Regulators
MMP15	3.7e-05	0.00152831	-0.200126	Matrisome-associated	skin_not_sun_exposed__suprapubic	0.00231606	Males	0.200126	ECM Regulators
LAMA3	5.25e-05	0.00191114	0.221491	Core matrisome	skin_not_sun_exposed__suprapubic	0.00315012	Females	0.221491	ECM Glycoproteins
SERPINB7	0.00207356	0.024914	0.337627	Matrisome-associated	skin_not_sun_exposed__suprapubic	0.0499713	Females	0.337627	ECM Regulators
SERPINB2	8.3e-05	0.00266135	0.362573	Matrisome-associated	skin_not_sun_exposed__suprapubic	0.00465527	Females	0.362573	ECM Regulators
EMILIN3	9.84e-07	0.000106515	-0.734722	Core matrisome	skin_not_sun_exposed__suprapubic	9.45e-05	Males	0.734722	ECM Glycoproteins
SULF2	1.31e-05	0.000731544	-0.289116	Matrisome-associated	skin_not_sun_exposed__suprapubic	0.000925679	Males	0.289116	ECM Regulators
VWA1	4.86e-10	1.52e-07	-0.261988	Core matrisome	skin_sun_exposed__lower_leg	1.11e-07	Males	0.261988	ECM Glycoproteins
PLOD1	0.000252727	0.00620495	-0.175174	Matrisome-associated	skin_sun_exposed__lower_leg	0.011453	Males	0.175174	ECM Regulators
ECM1	6.29e-09	1.54e-06	0.292111	Core matrisome	skin_sun_exposed__lower_leg	1.03e-06	Females	0.292111	ECM Glycoproteins
ADAMTSL4	7.19e-05	0.00250289	0.278765	Matrisome-associated	skin_sun_exposed__lower_leg	0.00408052	Females	0.278765	ECM Regulators
CTSK	0.000659407	0.0121944	0.323321	Matrisome-associated	skin_sun_exposed__lower_leg	0.0231896	Females	0.323321	ECM Regulators
BCAN	0.000741199	0.0132901	0.337963	Core matrisome	skin_sun_exposed__lower_leg	0.025306	Females	0.337963	Proteoglycans
DPT	0.00101741	0.0162946	0.324472	Core matrisome	skin_sun_exposed__lower_leg	0.0308879	Females	0.324472	ECM Glycoproteins
PRG4	4.11e-07	4.65e-05	0.834983	Core matrisome	skin_sun_exposed__lower_leg	4.35e-05	Females	0.834983	Proteoglycans
PRELP	0.00170614	0.023164	0.289477	Core matrisome	skin_sun_exposed__lower_leg	0.0434281	Females	0.289477	Proteoglycans
FBLN2	6.6e-05	0.0023315	0.367162	Core matrisome	skin_sun_exposed__lower_leg	0.00381603	Females	0.367162	ECM Glycoproteins
PCOLCE2	1.2e-13	5.54e-11	0.840282	Core matrisome	skin_sun_exposed__lower_leg	5.2e-11	Females	0.840282	ECM Glycoproteins
IGSF10	4.51e-12	1.82e-09	0.743215	Core matrisome	skin_sun_exposed__lower_leg	1.35e-09	Females	0.743215	ECM Glycoproteins
ADIPOQ	4.19e-06	0.000280506	0.889563	Core matrisome	skin_sun_exposed__lower_leg	0.000337467	Females	0.889563	ECM Glycoproteins
ADAMTS3	6.56e-05	0.00232444	0.355673	Matrisome-associated	skin_sun_exposed__lower_leg	0.00380564	Females	0.355673	ECM Regulators
TLL1	0.000367946	0.00822015	0.232917	Matrisome-associated	skin_sun_exposed__lower_leg	0.0150906	Females	0.232917	ECM Regulators
TGFBI	0.000770789	0.0136295	0.205771	Core matrisome	skin_sun_exposed__lower_leg	0.0259895	Females	0.205771	ECM Glycoproteins
SPOCK1	1.61e-05	0.000812009	0.393777	Core matrisome	skin_sun_exposed__lower_leg	0.00111721	Females	0.393777	Proteoglycans
MFAP3	0.00119161	0.0180392	-0.128962	Core matrisome	skin_sun_exposed__lower_leg	0.0343643	Males	0.128962	ECM Glycoproteins
SERPINB6	0.000257252	0.00629211	-0.134341	Matrisome-associated	skin_sun_exposed__lower_leg	0.0115237	Males	0.134341	ECM Regulators
RSPO3	0.000332723	0.00758209	0.384512	Core matrisome	skin_sun_exposed__lower_leg	0.0139443	Females	0.384512	ECM Glycoproteins
LAMA2	0.000491669	0.0100341	0.325316	Core matrisome	skin_sun_exposed__lower_leg	0.0188575	Females	0.325316	ECM Glycoproteins
IGFBP3	1.96e-10	6.89e-08	0.598272	Core matrisome	skin_sun_exposed__lower_leg	4.76e-08	Females	0.598272	ECM Glycoproteins
ELN	9.66e-07	8.82e-05	0.62223	Core matrisome	skin_sun_exposed__lower_leg	9.33e-05	Females	0.62223	ECM Glycoproteins
CTSB	0.0014441	0.0207221	-0.128313	Matrisome-associated	skin_sun_exposed__lower_leg	0.0385504	Males	0.128313	ECM Regulators
ADAMDEC1	0.00117157	0.0178861	-0.592635	Matrisome-associated	skin_sun_exposed__lower_leg	0.0341028	Males	0.592635	ECM Regulators
WISP1	1.27e-05	0.000671035	0.423938	Core matrisome	skin_sun_exposed__lower_leg	0.000901013	Females	0.423938	ECM Glycoproteins
ADAMTSL1	0.00163184	0.0225097	0.383348	Matrisome-associated	skin_sun_exposed__lower_leg	0.042174	Females	0.383348	ECM Regulators
HMCN2	4.83e-06	0.000310175	0.499583	Core matrisome	skin_sun_exposed__lower_leg	0.000382706	Females	0.499583	ECM Glycoproteins
CTSF	1.19e-05	0.000643701	0.197035	Matrisome-associated	skin_sun_exposed__lower_leg	0.00085167	Females	0.197035	ECM Regulators
CTSC	3.34e-06	0.000243932	-0.295254	Matrisome-associated	skin_sun_exposed__lower_leg	0.000278545	Males	0.295254	ECM Regulators
MMP3	5.38e-20	3.36e-17	-2.52298	Matrisome-associated	skin_sun_exposed__lower_leg	5.58e-17	Males	2.52298	ECM Regulators
ST14	0.000162327	0.0044358	-0.14707	Matrisome-associated	skin_sun_exposed__lower_leg	0.0081394	Males	0.14707	ECM Regulators
MFAP5	8.19e-05	0.0027513	0.435112	Core matrisome	skin_sun_exposed__lower_leg	0.00462996	Females	0.435112	ECM Glycoproteins
NELL2	0.000169053	0.00455524	-0.439032	Core matrisome	skin_sun_exposed__lower_leg	0.00839538	Males	0.439032	ECM Glycoproteins
MMP14	0.00206921	0.0266386	0.156435	Matrisome-associated	skin_sun_exposed__lower_leg	0.0499713	Females	0.156435	ECM Regulators
PAPLN	8.45e-07	8.25e-05	0.328795	Core matrisome	skin_sun_exposed__lower_leg	8.36e-05	Females	0.328795	ECM Glycoproteins
ADAMTSL3	0.000582223	0.0112787	0.211963	Matrisome-associated	skin_sun_exposed__lower_leg	0.0213445	Females	0.211963	ECM Regulators
MFAP4	0.00133006	0.0194797	0.337671	Core matrisome	skin_sun_exposed__lower_leg	0.0367873	Females	0.337671	ECM Glycoproteins
SERPINB3	1.13e-06	9.92e-05	-0.715257	Matrisome-associated	skin_sun_exposed__lower_leg	0.000104934	Males	0.715257	ECM Regulators
LRG1	6.01e-09	1.51e-06	-0.614385	Core matrisome	skin_sun_exposed__lower_leg	1.01e-06	Males	0.614385	ECM Glycoproteins
RSPO4	5.44e-09	1.4e-06	-0.514299	Core matrisome	skin_sun_exposed__lower_leg	9.4e-07	Males	0.514299	ECM Glycoproteins
EMILIN3	3.25e-08	6.36e-06	-0.537806	Core matrisome	skin_sun_exposed__lower_leg	4.55e-06	Males	0.537806	ECM Glycoproteins
ADAMTS5	0.00164054	0.0225608	0.290869	Matrisome-associated	skin_sun_exposed__lower_leg	0.0422896	Females	0.290869	ECM Regulators
EMID1	0.000198714	0.00513046	-0.286394	Core matrisome	skin_sun_exposed__lower_leg	0.00959258	Males	0.286394	ECM Glycoproteins
EMILIN1	0.00199731	0.298253	-0.850205	Core matrisome	small_intestine_terminal_ileum	0.0486831	Males	0.850205	ECM Glycoproteins
TNFAIP6	0.000288341	0.171921	-1.52082	Core matrisome	small_intestine_terminal_ileum	0.0125545	Males	1.52082	ECM Glycoproteins
CRELD1	0.000849849	0.264627	-0.502491	Core matrisome	small_intestine_terminal_ileum	0.0275784	Males	0.502491	ECM Glycoproteins
VCAN	0.00111261	0.271299	-0.914038	Core matrisome	small_intestine_terminal_ileum	0.0330046	Males	0.914038	Proteoglycans
EDIL3	0.000624645	0.23242	-0.750171	Core matrisome	small_intestine_terminal_ileum	0.0224237	Males	0.750171	ECM Glycoproteins
TGFBI	0.000956573	0.271299	-0.678467	Core matrisome	small_intestine_terminal_ileum	0.0296786	Males	0.678467	ECM Glycoproteins
FNDC1	0.000584018	0.230235	-1.42946	Core matrisome	small_intestine_terminal_ileum	0.02136	Males	1.42946	ECM Glycoproteins
FAM20C	0.00127349	0.28087	-0.500154	Matrisome-associated	small_intestine_terminal_ileum	0.0357312	Males	0.500154	ECM Regulators
PLAT	0.000318692	0.173301	-0.840487	Matrisome-associated	small_intestine_terminal_ileum	0.0135348	Males	0.840487	ECM Regulators
SULF1	0.000547909	0.229376	-0.888055	Matrisome-associated	small_intestine_terminal_ileum	0.020587	Males	0.888055	ECM Regulators
PAPPA	0.00128473	0.28087	-0.730944	Matrisome-associated	small_intestine_terminal_ileum	0.035931	Males	0.730944	ECM Regulators
HPSE2	0.000372586	0.187974	-0.763584	Matrisome-associated	small_intestine_terminal_ileum	0.0151874	Males	0.763584	ECM Regulators
LAMA3	0.000988374	0.271299	0.588121	Core matrisome	small_intestine_terminal_ileum	0.0301833	Females	0.588121	ECM Glycoproteins
SLIT2	0.000801305	0.170514	0.441364	Core matrisome	spleen	0.0265009	Females	0.441364	ECM Glycoproteins
BMPER	0.00113041	0.192852	0.497491	Core matrisome	spleen	0.0333417	Females	0.497491	ECM Glycoproteins
EMILIN2	0.00196291	0.245572	-0.371146	Core matrisome	spleen	0.0482776	Males	0.371146	ECM Glycoproteins
TSPEAR	0.000567512	0.186053	0.467153	Core matrisome	stomach	0.02106	Females	0.467153	ECM Glycoproteins
COL9A2	0.00122591	0.0149601	0.198044	Core matrisome	thyroid	0.0348364	Females	0.198044	Collagens
FAM20B	4.5e-06	0.000354486	-0.0987016	Matrisome-associated	thyroid	0.000360913	Males	0.0987016	ECM Regulators
NGLY1	0.0014372	0.0165423	0.0722839	Matrisome-associated	thyroid	0.0385504	Females	0.0722839	ECM Regulators
COL8A1	0.000188514	0.00425803	-0.211049	Core matrisome	thyroid	0.00915708	Males	0.211049	Collagens
PLOD2	0.00141352	0.0163385	-0.138902	Matrisome-associated	thyroid	0.0381454	Males	0.138902	ECM Regulators
HPSE	1.58e-07	2.74e-05	0.334974	Matrisome-associated	thyroid	1.93e-05	Females	0.334974	ECM Regulators
CTSO	0.000252038	0.00529756	-0.146199	Matrisome-associated	thyroid	0.011453	Males	0.146199	ECM Regulators
F12	3.16e-06	0.000284739	0.37798	Matrisome-associated	thyroid	0.000267305	Females	0.37798	ECM Regulators
CTSL	0.000803006	0.0114762	-0.112584	Matrisome-associated	thyroid	0.0265009	Males	0.112584	ECM Regulators
NTNG2	2.94e-05	0.00125167	0.301269	Core matrisome	thyroid	0.0018982	Females	0.301269	ECM Glycoproteins
ADAM8	0.00110232	0.0139369	0.207755	Matrisome-associated	thyroid	0.0327619	Females	0.207755	ECM Regulators
LTBP3	0.000142735	0.00356195	-0.119611	Core matrisome	thyroid	0.00729825	Males	0.119611	ECM Glycoproteins
EGLN3	0.000100305	0.0028077	0.272335	Matrisome-associated	thyroid	0.00536459	Females	0.272335	ECM Regulators
LTBP4	0.000908741	0.0123235	-0.179072	Core matrisome	thyroid	0.0287688	Males	0.179072	ECM Glycoproteins
RSPO4	0.0011827	0.0145393	0.303951	Core matrisome	thyroid	0.0342039	Females	0.303951	ECM Glycoproteins
CST7	0.000147836	0.00364377	0.437178	Matrisome-associated	thyroid	0.00746092	Females	0.437178	ECM Regulators
ADAMTS5	0.000985927	0.0129741	-0.194059	Matrisome-associated	thyroid	0.0301678	Males	0.194059	ECM Regulators
CHADL	6.23e-05	0.00204125	-0.248444	Core matrisome	thyroid	0.00366771	Males	0.248444	Proteoglycans
COL4A6	0.00203532	0.0210131	-0.227063	Core matrisome	thyroid	0.0495101	Males	0.227063	Collagens

## Sheet: Supplemental_Table_S5
Table S5: ADPSBQ high-variance gene clusters
High Variance, Non-Clustering Genes	A	ADP-Fib.1	ADP-Fib.2	B
ADAMTS4	RSPO1	COL11A1	LGI3	PRG4
TNN	MMP3	NTNG1	COL4A6	FRAS1
LAMB3	SERPINA3	TNFAIP6		SPP1
COL4A4	TGM5	SERPINE2		ADAMDEC1
ADAMTS9	SERPINF2	ITIH3		HTRA4
ADIPOQ	SLPI	COL6A6		COL22A1
ESM1		MASP1		MMP7
THBS4		MMRN1		MMP8
SERPINE1		PRSS12		ST14
PRSS1		FNDC1		SERPINB2
PRSS2		RELN		MMP9
LAMC3		SBSPON
COL17A1		CRISPLD1
SPON1		NOV
EGLN3		WISP1
COMP		OGN
		ASPN
		TNC
		HMCN2
		ADAMTS14
		LGI1
		MMP27
		LUM
		CTSG
		SERPINA5
		CILP
		THSD4
		ACAN
		COL1A1
		CILP2
		EMILIN3
		COL9A3
		MXRA5

## Sheet: Supplemental_Table_S6
Table S6: Linear model analysis of sex adipose differences
ADP-Fib.1 as a function of sex in ADPSQB
Term	Estimate	Standard Error	Statistic	P-value
(Intercept)	-0.513855	0.146959	-3.49658	0.000502895
SEXMale	0.197387	0.0458944	4.30089	1.96e-05
BMI	0.0031105	0.00522811	0.594957	0.552077
SMTSISCH	0.000494185	5.89e-05	8.39331	2.88e-16
ADP-Fib.1 as a function of sex in ADPVSC
Term	Estimate	Standard Error	Statistic	P-value
(Intercept)	0.0121437	0.129105	0.0940611	0.925096
SEXMale	-0.0103014	0.0404938	-0.254395	0.799288
BMI	-0.00711215	0.00457834	-1.55343	0.120909
SMTSISCH	0.000327667	4.84e-05	6.77024	3.38e-11
Fat percentage as a function of ADP-Fib.1 in ADPSQB
Term	Estimate	Standard Error	Statistic	P-value
(Intercept)	0.75764	0.115101	6.58238	3.34e-07
B.1 Zscore	-0.0759004	0.0164196	-4.62253	6.87e-05
SEXMale	-0.0367608	0.0373793	-0.983455	0.333251
BMI	0.00404167	0.00444208	0.90986	0.370359
Fat percentage as a function of ADP-Fib.1 in ADPVSC
Term	Beta Estimate	Standard Error	Statistic	P-Value
(Intercept)	0.521807	0.116394	4.48309	0.000111477
B.1 Zscore	-0.0410366	0.0328647	-1.24865	0.221764
SEXMale	-0.0742213	0.0364687	-2.03521	0.0512561
BMI	0.0145185	0.00450444	3.22315	0.00318647

## Sheet: Supplemental_Table_S7
Table S7: Rank sum changes from Joined-N to cancer
Genes	Rank Change Joined-N to LUAD	Rank Change Joined-N to BRCA	Rank Change Joined-N to COAD	Rank Change Joined-N to THCA	Rank Change Joined-N to PRAD	Sum of Rank Genes
FN1	1	26	-5	35	0	57
COL1A1	28	11	8	30	9	86
CTSD	1	16	-3	5	12	31
COL1A2	8	3	9	3	3	26
CTSB	3	12	2	0	-1	16
SPARC	-1	0	8	-1	0	6
A2M	-6	-11	-18	-4	2	-37
COL6A3	20	8	7	-35	-17	-17
SERPINA1	5	62	64	127	36	294
BGN	9	66	79	-3	15	166
LUM	12	18	16	-45	4	5
TGM2	-5	18	7	28	10	58
TIMP1	34	47	71	51	-10	193
IGFBP4	4	-10	-2	-2	-18	-28
AGRN	41	28	45	19	28	161
COL4A2	-1	-4	6	3	-4	0
HSPG2	15	-13	-8	0	-6	-12
COL4A1	7	9	17	14	-7	40
TIMP3	-16	-10	-22	-8	-17	-73
CTSH	2	30	64	85	9	190
CTSZ	19	27	7	3	17	73
COL6A2	-6	-1	-14	-21	-12	-54
DCN	-17	-21	-49	-99	-19	-205
CTSC	29	42	24	72	17	184
IGFBP5	19	-2	-19	-1	-4	-7
TIMP2	-6	-13	-26	-12	-9	-66
THBS1	-16	10	-6	0	-11	-23
CST3	11	-16	4	5	10	14
ST14	88	84	29	32	63	296
SPP1	210	137	109	96	64	616
CTSA	32	33	8	30	27	130
MMP2	-3	-14	-11	-26	-31	-85
MMP14	26	19	16	9	-28	42
SERPINH1	31	44	36	11	6	128
SERPING1	-26	-31	-46	-22	-15	-140
CSTB	32	41	31	20	26	150
IGFBP7	-6	-2	10	-12	2	-8
COL6A1	-5	1	-19	-36	-29	-88
COL5A1	50	66	13	24	-34	119
CTSS	11	60	18	90	35	214
LAMC1	4	-23	-18	14	8	-15
IGFBP3	93	-27	24	29	-11	108
ADAM15	33	26	18	18	21	116
COL18A1	17	-6	-6	-10	-23	-28
TGFBI	26	28	57	45	0	156
ADAM9	26	31	17	7	34	115
SERPINB1	17	21	31	23	-29	63
POSTN	81	72	32	70	55	310
VCAN	30	68	60	28	11	197
LTBP2	-16	-24	38	0	-10	-12
TNC	35	23	-39	74	-10	83
LAMC2	52	-42	112	72	45	239
PLOD1	45	40	34	22	29	170
LAMB2	-17	-13	-33	-8	0	-71
LTBP3	5	-14	-47	8	-23	-71
MGP	-30	-7	-110	-29	1	-175
VWF	-47	-48	-30	-5	0	-130
COL5A2	49	61	13	15	-4	134
SLPI	-23	-51	68	117	-29	82
CTGF	-25	-10	-12	-14	3	-58
THBS2	92	33	79	-10	29	223
CTSL	5	26	-29	-3	32	31
VWA1	71	54	23	32	5	185
CYR61	-37	-44	-35	-24	-9	-149
SPARCL1	-52	-41	-91	-28	-8	-220
LAMB1	-25	-20	-8	1	-19	-71
FBLN1	-46	-33	-67	-108	-18	-272
ADAM10	27	34	24	1	30	116
SRGN	-21	-14	-12	0	6	-41
SULF1	116	99	52	-14	-4	249
COL8A1	19	106	53	56	24	258
SERPINB6	-3	18	2	-6	24	35
PLAU	109	93	108	114	-5	419
SERPINF1	17	-34	-42	-85	-46	-190
P4HA1	70	77	71	28	47	293
PXDN	23	23	-11	29	33	97
FBN1	11	12	-3	-27	-7	-14
MXRA5	101	91	84	44	18	338
IGFBP2	65	26	59	33	23	206
EFEMP1	-37	-77	-61	-74	-38	-287
MFGE8	-7	-45	-19	43	-21	-49
EGLN2	1	37	-2	-11	7	32
PLOD3	30	39	56	16	32	173
GAS6	-38	-44	-16	7	-33	-124
PLOD2	95	49	-10	18	-1	151
MMP15	90	44	21	-12	54	197
P4HA2	39	65	39	80	3	226
HYAL2	-33	-7	59	17	21	57
LTBP4	-65	-97	-42	-13	-15	-232
COL12A1	7	35	30	-33	38	77
CTSE	34	NA	32	29	9	104
HTRA1	19	-6	-9	11	-2	13
CRIM1	-35	-45	-7	-9	1	-95
NID1	-19	-26	-45	12	-42	-120
EMILIN1	-15	-2	-47	-32	-25	-121
LTBP1	7	31	2	36	0	76
FAM20B	27	50	3	13	20	113
SERPINE1	-32	55	66	8	6	103
ELN	-50	-42	-15	-51	-16	-174
PLAT	41	4	-31	3	-5	12
ADAM17	15	25	47	16	17	120
PCOLCE	7	3	24	-20	6	20
EGLN1	51	4	-13	11	21	74
FMOD	-11	-39	-11	-62	31	-92
LAMA4	-35	-18	-39	4	-23	-111
MFAP4	-89	-122	-110	-126	-22	-469
CTSK	63	-5	28	-8	-2	76
PRELP	-66	-113	-180	-102	-28	-489
SPOCK2	-71	37	-15	92	31	74
TSKU	87	2	48	-1	7	143
MMP9	99	161	125	98	121	604
MMP11	223	254	180	111	76	844
FBLN2	7	-28	-61	-76	-3	-161
CRELD2	55	42	23	-50	35	105
ADAM8	74	79	48	3	2	206
CTHRC1	168	129	160	60	57	574
DMBT1	-32	-28	79	11	-40	-10
NPNT	-68	97	53	-1	35	116
CRISPLD2	-42	-14	-72	-64	-29	-221
CTSO	8	3	-14	15	44	56
SULF2	35	41	17	9	-3	99
HTRA3	42	45	48	-61	9	83
LAMA3	-45	-100	39	-26	-20	-152
FAM20A	8	-31	-8	88	-30	27
COL15A1	48	0	-2	20	17	83
COL16A1	1	-23	-34	-33	-49	-138
NTN4	-27	-52	-21	-18	-14	-132
CTSF	8	-14	-72	-25	18	-85
ECM1	48	70	44	91	-30	223
FAM20C	21	-23	-26	35	15	22
MMP7	128	-18	246	127	72	555
NDNF	-38	-61	-35	-49	-28	-211
VWA5A	13	-31	-32	31	-45	-64
OGFOD1	51	43	55	23	19	191
P4HTM	25	30	41	3	39	138
BMP1	4	5	-7	32	-43	-9
SNED1	-16	-61	-37	-61	-4	-179
LOXL2	74	50	66	51	1	242
LRG1	64	65	56	111	64	360
FGG	41	NA	NA	NA	2	43
EFEMP2	-36	-27	-25	-3	-43	-134
PODN	-41	-66	-78	-140	-31	-356
SPON1	-56	-20	-58	-25	-44	-203
EDIL3	-13	36	-63	69	-23	6
FBLN5	-88	-87	-91	-74	-5	-345
F13A1	-27	-50	-113	-1	-6	-197
COL10A1	199	295	186	84	112	876
CRELD1	9	6	-12	-23	24	4
TINAGL1	-57	-111	-2	-20	-63	-253
FGL2	2	-34	-108	-55	4	-191
EGLN3	98	64	12	35	-9	200
COL14A1	-19	-68	-57	3	-14	-155
THBS3	14	9	-17	-30	-4	-28
SPON2	-12	-16	41	-32	55	36
MMP24	23	10	12	20	23	88
LOX	12	6	35	11	46	110
MFAP1	37	45	21	24	35	162
ADAMTS1	-104	-111	-109	-48	-32	-404
ADAMTS2	-10	20	60	-8	9	71
NGLY1	32	28	31	16	39	146
EMILIN2	-22	-28	29	85	47	111
HMCN1	-40	-4	-26	0	32	-38
MMP1	168	162	223	36	NA	589
ADAM28	88	20	-37	20	-22	69
ADAM19	22	76	27	-13	-48	64
SERPINB9	-16	7	42	-9	-23	1
MFAP2	76	99	88	80	-7	336
CD109	-6	24	-28	88	15	93
LAMA2	-74	-106	-78	-112	-31	-401
ADAMTSL4	-89	-97	-83	-11	-79	-359
PAPLN	10	-48	-43	17	-33	-97
LOXL1	45	80	28	26	-13	166
MMP19	-73	-39	-7	-46	-19	-184
KCP	37	49	70	63	53	272
SLIT3	-115	-94	-108	-4	-38	-359
SERPINE2	47	45	95	14	-14	187
ASPN	51	111	-5	1	91	249
FNDC1	108	136	31	1	18	294
COL4A4	-23	-39	-31	-28	-48	-169
TNXB	-130	-173	-178	-84	-16	-581
COL8A2	43	47	-8	86	-9	159
ADAMTS12	55	55	128	19	-9	248
MMRN2	-79	-78	-35	4	-11	-199
COL27A1	7	-26	19	-84	-73	-157
ABI3BP	-114	-86	-138	-98	-10	-446
COL11A1	185	263	202	75	15	740
SRPX2	53	6	102	18	-15	164
COMP	80	188	141	121	123	653
SLIT2	-110	-43	-94	-2	-23	-272
PCSK6	42	62	27	-55	129	205
SMOC2	7	-30	12	-77	54	-34
OGFOD2	24	25	20	-10	14	73
THSD4	-40	49	17	27	-15	38
LOXL3	12	33	13	8	23	89
PZP	-23	26	-8	71	74	140
ADAM12	95	100	146	64	-1	404
NID2	6	42	29	5	-41	41
COL9A2	56	28	31	-33	82	164
SERPINB8	-2	16	23	35	-1	71
SVEP1	-118	-132	-81	-122	19	-434
DPT	-55	-121	-204	-183	-102	-665
HAPLN3	33	-7	59	17	-12	90
ADAMTSL2	-44	67	52	8	-2	81
ADAMTS4	-47	26	33	-32	-35	-55
CPAMD8	-84	-66	-61	3	-47	-255
MFAP3	14	27	13	-7	28	75
MATN2	-19	-111	-85	-64	-22	-301
COL5A3	-26	-13	0	-17	-72	-128
MMP12	166	67	155	43	NA	431
FGA	51	NA	6	NA	0	57
COL4A3	-70	-58	-45	-40	-64	-277
ADAMTS9	-48	-57	2	70	-42	-75
LAMC3	-100	-53	0	-29	13	-169
VWA2	65	39	189	34	48	375
C17orf58	60	46	23	40	81	250
SERPINF2	-7	-57	50	-28	-37	-79
WISP1	43	140	86	6	-27	248
ITIH5	-90	-146	-106	-18	-34	-394
POMZP3	25	11	21	6	30	93
ESM1	28	126	157	101	12	424
LOXL4	21	-88	-81	-4	19	-133
PRG4	-86	-33	15	6	16	-82
FRAS1	-53	-30	-37	-61	23	-158
HPSE	35	53	23	72	16	199
COL4A5	-39	5	-71	-28	-29	-162
MMP28	-57	-57	-97	0	-12	-223
HYAL1	-92	-75	-13	-23	-13	-216
PCSK5	-35	-47	-71	26	-17	-144
NTN1	-15	22	-112	-51	-24	-180
ECM2	-34	-64	-32	-29	1	-158
CILP	45	25	-165	-24	-14	-133
HABP2	105	NA	16	NA	NA	121
ADAMTS7	-18	31	17	24	-10	44
PODNL1	71	28	82	18	18	217
AGT	43	47	98	3	9	200
EMID1	-11	40	27	-13	4	47
LGI2	70	31	-3	-14	0	84
ZP3	65	41	88	27	79	300
CST7	-34	32	36	19	18	71
VWA7	32	21	39	49	-6	135
CTSW	-12	21	-3	46	15	67
IGFBP6	-43	-143	-100	61	-55	-280
P4HA3	65	95	61	6	30	257
WISP2	-132	-70	-158	-75	-77	-512
COCH	78	27	45	9	-3	156
KAZALD1	44	51	37	18	59	209
CILP2	114	120	47	61	34	376
COL21A1	-27	-35	-106	37	-44	-175
PRSS12	-37	-70	5	48	-20	-74
CRISPLD1	38	-22	24	-18	63	85
MMP13	155	178	45	19	NA	397
MATN3	-30	97	68	17	1	153
ADAMDEC1	90	108	-49	17	39	205
ADAMTS10	-36	-47	-61	-7	-66	-217
CST1	153	141	209	31	46	580
MMRN1	-93	-147	-135	-160	-22	-557
SRPX	-97	-128	-131	-95	-52	-503
SPOCK1	37	13	-22	63	57	148
CST6	-13	57	7	138	NA	189
SERPINI1	23	29	30	20	53	155
CSTA	-31	-8	30	33	-24	0
ADAMTS14	58	106	62	94	-11	309
FBLN7	29	-11	-7	-28	43	26
ITIH4	-25	-44	-66	-54	-28	-217
IGSF10	-149	-113	-91	-66	13	-406
PAPPA	-14	-14	-24	32	-51	-71
MMP17	51	5	-4	-23	-35	-6
NELL2	-5	99	-26	124	-5	187
COL13A1	-50	43	-29	117	-45	36
ADAMTS5	-1	-119	-24	-54	-40	-238
ADAMTSL3	-98	-4	-128	-2	1	-231
EMILIN3	12	-37	-5	-9	-35	-74
NOV	-24	-40	-35	-36	55	-80
CTSV	72	62	127	20	39	320
FGL1	116	NA	NA	NA	29	145
SMOC1	59	-52	45	-25	-58	-31
COL6A6	-132	-103	NA	-34	NA	-269
ADAM22	-4	-4	-2	-64	-6	-80
EGFLAM	32	-62	16	12	-31	-33
CHADL	9	-1	-17	14	44	49
COL28A1	33	-44	-91	-44	18	-128
PAMR1	-29	-119	-57	-21	-9	-235
TNFAIP6	-6	51	48	41	-2	132
GLDN	-90	-80	-49	74	-65	-210
THBS4	24	-5	-113	10	129	45
EYS	36	11	23	12	15	97
ADAMTS16	77	50	8	-20	NA	115
MMP25	-75	14	0	-19	9	-71
HYAL3	21	56	74	32	51	234
FGB	107	NA	8	NA	2	117
F12	64	92	126	23	64	369
PCOLCE2	-88	-140	-136	-98	-31	-493
MFAP5	-26	-30	-102	-66	-8	-232
ADAMTS15	-92	-32	-32	-6	-25	-187
COL24A1	35	44	-38	-24	-38	-21
COL6A5	-69	NA	NA	NA	NA	-69
ADAMTSL5	30	16	57	13	-45	71
SERPIND1	17	NA	38	-30	NA	25
OGN	-99	-131	-193	-110	-25	-558
RSPO3	-38	-98	-78	-68	-25	-307
ADAMTS13	-7	-13	-4	-29	7	-46
MMP23B	-44	-27	-4	1	-25	-99
ACAN	29	89	156	58	23	355
ADAMTSL1	-23	-14	-78	1	3	-111
COL22A1	84	83	23	19	5	214
ADAMTS8	-196	-43	-95	-10	-28	-372
HMCN2	-64	-79	-129	-78	-36	-386
CST2	90	93	109	80	95	467
LAMA1	-8	-43	-43	32	-13	-75
SERPINB5	73	-44	191	NA	-46	174
OMD	-41	-35	-104	-100	-3	-283
BGLAP	13	7	-9	18	7	36
SBSPON	-80	-19	25	-76	-81	-231
F10	-69	-85	1	-87	-24	-264
ADAMTS3	-18	-57	-3	-16	31	-63
TLL1	-50	-53	-85	-39	-3	-230
HMSD	-17	7	29	30	0	49
VWDE	40	-36	NA	8	-9	3
CHAD	12	21	-70	-41	-45	-123
NTNG2	-40	18	30	10	-24	-6
MMP16	26	19	-5	116	-18	138
RELN	-51	-125	-100	-155	62	-369
VWA3B	-25	NA	-9	NA	NA	-34
COLQ	-28	-11	-24	-1	-13	-77
ADAMTS6	-8	38	49	-4	-18	57
MMP10	61	74	96	NA	104	335
ADAMTS17	-42	26	5	36	16	41
ADAM33	-121	-193	-181	-136	-122	-753
MASP1	-95	-97	-157	-109	-34	-492
COL9A3	22	1	37	-104	-18	-62
PRSS2	31	-32	40	105	-44	100
LGI4	-96	-120	-143	-78	-84	-521
FBN2	8	105	43	56	4	216
ADAM23	-28	-12	-47	-47	-27	-161
AMBP	42	12	40	-28	NA	66
TGM1	-80	-24	9	62	-46	-79
PI3	-18	-56	83	NA	15	24
SERPINE3	2	22	36	27	10	97
FBN3	-66	-19	NA	72	-34	-47
SSPO	-47	-15	-19	-52	30	-103
COL23A1	-28	-53	-34	-108	-53	-276
BMPER	-116	-93	-38	7	-34	-274
IGFBPL1	57	NA	NA	-76	NA	-19
COL11A2	-16	-37	-6	-41	-28	-128
HTRA4	-11	NA	NA	12	NA	1
MASP2	-34	-61	-32	-21	-22	-170
BCAN	41	2	87	-10	-10	110
IGFALS	-24	41	-1	44	4	64
SERPINA5	2	15	-52	-94	-102	-231
ITIH3	-86	-44	-24	-51	-24	-229
LGI3	-162	NA	-40	-71	-41	-314
RSPO4	-121	-9	NA	91	-2	-41
SERPINB3	7	NA	NA	NA	-27	-20
PRG2	-16	-43	NA	-36	1	-94
CST4	55	65	93	24	12	249
WISP3	-6	-28	37	4	-26	-19
COL4A6	-70	-76	-67	-58	-78	-349
ITIH2	-10	-44	NA	NA	NA	-54
NTNG1	-108	10	-54	NA	13	-139
NELL1	41	NA	NA	NA	23	64
VTN	-45	-20	-11	-24	-25	-125
MMP3	41	54	185	NA	0	280
SLIT1	-24	-6	-19	207	145	303
COL25A1	17	-101	-20	-81	-4	-189
HAPLN1	3	60	-20	101	-12	132
TECTA	-40	-10	-37	-31	-9	-127
PXDNL	5	54	NA	9	NA	68
SPOCK3	22	NA	-43	12	-23	-32
CTSG	-70	-60	-100	NA	-4	-234
COL26A1	-1	NA	NA	31	90	120
PRSS3	31	NA	90	NA	0	121
FNDC8	7	-2	50	-3	22	74
IBSP	36	72	35	NA	NA	143
ADAM32	-8	-19	47	-17	4	7
TLL2	30	29	0	-8	58	109
SERPINB11	4	NA	NA	NA	-43	-39
VWCE	-32	-87	13	9	-51	-148
RSPO2	-123	NA	-151	NA	-24	-298
OIT3	6	NA	39	85	NA	130
MATN1	-2	-23	20	3	-13	-15
TNN	-24	-41	-8	-29	NA	-102
HPSE2	-80	-127	-98	41	-17	-281
ADAMTS18	24	-73	NA	50	NA	1
TIMP4	-63	-177	-19	-106	-40	-405
SERPINB4	19	NA	NA	NA	NA	19
TSPEAR	-27	NA	43	-32	NA	-16
ADAM11	-14	-32	-57	-19	-2	-124
RSPO1	-123	-80	-57	17	-54	-297
PRSS1	-3	-26	-11	54	-47	-33
PAPPA2	-37	-79	-76	-51	-10	-253
VWA5B2	-15	15	-35	22	-28	-41
IMPG1	-22	-15	NA	-10	6	-41
TNR	-89	NA	NA	NA	NA	-89
IMPG2	0	NA	NA	-9	NA	-9
NTN5	-11	-54	-11	-27	-17	-120
SERPINB2	-54	NA	11	NA	NA	-43
SERPINI2	-41	NA	NA	NA	NA	-41
PLG	-16	NA	NA	NA	2	-14
MMP8	-50	NA	NA	NA	NA	-50
TGM3	-35	NA	29	NA	127	121
CST5	-38	NA	NA	36	NA	-2
HAPLN4	-6	-22	NA	NA	-25	-53
CELA2B	-36	-12	NA	-11	-8	-67
ELANE	-68	-35	-38	-32	-23	-196
SERPINB10	-31	NA	NA	NA	NA	-31
SERPINA10	-13	NA	39	NA	NA	26
VIT	-53	-130	-86	-135	-60	-464
VWA5B1	-13	NA	NA	1	NA	-12
HAPLN2	-17	-14	-15	-16	-51	-113
CELA3A	-11	-21	-32	-16	-17	-97
ADIPOQ	NA	-220	-97	-69	NA	-386
COL2A1	NA	46	-4	NA	120	162
ITIH6	NA	64	NA	NA	48	112
SERPINA11	NA	50	NA	NA	94	144
F7	NA	62	45	NA	-11	96
EPYC	NA	66	27	NA	NA	93
A2ML1	NA	23	NA	-16	-6	1
SERPINA6	NA	4	12	NA	NA	16
CST9	NA	26	NA	NA	NA	26
ADAMTS19	NA	21	NA	NA	NA	21
TGM5	NA	-37	NA	NA	-27	-64
KERA	NA	-3	NA	NA	NA	-3
ZPLD1	NA	14	NA	NA	NA	14
ZP1	NA	-13	NA	NA	33	20
KY	NA	-51	-25	-35	-37	-148
MMP27	NA	-35	NA	NA	NA	-35
CELA2A	NA	-8	NA	NA	-6	-14
CELA3B	NA	-11	-29	-11	-7	-58
MEP1A	NA	NA	27	NA	NA	27
TINAG	NA	NA	14	NA	NA	14
COL9A1	NA	NA	46	-7	-52	-13
SERPINA4	NA	NA	41	NA	NA	41
MEP1B	NA	NA	-59	NA	NA	-59
KNG1	NA	NA	-5	NA	NA	-5
SERPINA7	NA	NA	16	NA	NA	16
LGI1	NA	NA	-101	NA	-2	-103
COL19A1	NA	NA	NA	37	NA	37
LAMB4	NA	NA	NA	-18	NA	-18
TGM4	NA	NA	NA	NA	-50	-50
MMP26	NA	NA	NA	NA	62	62
ADAM2	NA	NA	NA	NA	56	56
ADAM7	NA	NA	NA	NA	38	38
LPA	NA	NA	NA	NA	-9	-9

## Sheet: Supplemental_Table_S8
Table S8: Recapitulation of cancer results in microarray data
	N of significant hits top 10 genes	N of significant hits bottom 10 genes	GEO
lung .2	8	9	GSE19188
breast.2	8	9	GSE109169
lung.1	10	9	GSE31210
breast.1	6	6	GSE15852
esophagus	9	6	GSE161533
colon	10	8	GSE44076

## Sheet: Supplemental_Table_S9
Table S9: Results comparing CAFs to FIBs using Wilcoxon Rank Sum Test
Gene	statistic	p.value	method	alternative	CAF Mean	Non-CAF Mean	rank_direction	p_adjusted	Agrees with bulk
COL10A1	75785788	0	Wilcoxon rank sum test with continuity correction	two.sided	0.457	0.0296	Rank Increase	0	TRUE
COL11A1	75595338	0	Wilcoxon rank sum test with continuity correction	two.sided	0.4449	0.0162	Rank Increase	0	TRUE
MMP11	73337517	0	Wilcoxon rank sum test with continuity correction	two.sided	0.4967	0.09	Rank Increase	0	TRUE
COMP	7.05856e+07	0	Wilcoxon rank sum test with continuity correction	two.sided	0.3859	0.0332	Rank Increase	0	TRUE
SPP1	6.66897e+07	3.03e-307	Wilcoxon rank sum test with continuity correction	two.sided	0.2095	0.0552	Rank Increase	4.24e-306	TRUE
MMP9	6.09885e+07	1.97e-110	Wilcoxon rank sum test with continuity correction	two.sided	0.0871	0.0204	Rank Increase	1.18e-109	TRUE
MMP1	62013235	5.65e-167	Wilcoxon rank sum test with continuity correction	two.sided	0.1193	0.0196	Rank Increase	5.65e-166	TRUE
CST1	60277776	3.43e-120	Wilcoxon rank sum test with continuity correction	two.sided	0.0796	0.0076	Rank Increase	2.74e-119	TRUE
CTHRC1	95182552	0	Wilcoxon rank sum test with continuity correction	two.sided	1.4121	0.2683	Rank Increase	0	TRUE
MMP7	64410890	1.29e-287	Wilcoxon rank sum test with continuity correction	two.sided	0.1317	0.019	Rank Increase	1.55e-286	TRUE
MASP1	56885966	3.26e-13	Wilcoxon rank sum test with continuity correction	two.sided	0.0066	0.0258	Rank Decrease	6.53e-13	TRUE
PCOLCE2	49455329	1.31e-167	Wilcoxon rank sum test with continuity correction	two.sided	0.0524	0.2713	Rank Decrease	1.44e-166	TRUE
SRPX	54278753	6.71e-20	Wilcoxon rank sum test with continuity correction	two.sided	0.2738	0.4098	Rank Decrease	2.01e-19	TRUE
WISP2	44927665	1.42e-300	Wilcoxon rank sum test with continuity correction	two.sided	0.0838	0.4192	Rank Decrease	1.84e-299	TRUE
LGI4	5.29522e+07	3.07e-119	Wilcoxon rank sum test with continuity correction	two.sided	0.0083	0.1099	Rank Decrease	2.15e-118	TRUE
MMRN1	5.77907e+07	0.0246611	Wilcoxon rank sum test with continuity correction	two.sided	0.0042	0.0026	Rank Decrease	0.0246611	FALSE
OGN	4.81468e+07	5.45e-126	Wilcoxon rank sum test with continuity correction	two.sided	0.2953	0.5629	Rank Decrease	4.9e-125	TRUE
TNXB	4.35469e+07	0	Wilcoxon rank sum test with continuity correction	two.sided	0.071	0.4365	Rank Decrease	0	TRUE
DPT	50681874	3.26e-74	Wilcoxon rank sum test with continuity correction	two.sided	0.3186	0.5769	Rank Decrease	1.63e-73	TRUE
ADAM33	55518446	8.22e-23	Wilcoxon rank sum test with continuity correction	two.sided	0.0452	0.096	Rank Decrease	3.29e-22	TRUE

## Sheet: Supplemental_Table_S10
Table S10: High-variance lung idiopathic lung fibrosis gene clusters
High Variance, Non-Clustering Genes	LUNG-Fib.1	LUNG-Fib.2
ADAMTS4	COL3A1	COL4A3
HMCN1	COL7A1	ESM1
CTSE	ADAMTS16	LGI3
VWA3B	COL10A1
ADIPOQ	FNDC1
SPP1	SMOC2
FGA	CTHRC1
FGG	COL14A1
SERPINE1	COL15A1
LAMC3	ADAMTS14
DMBT1	HPSE2
MMP12	COL17A1
MFAP5	MMP7
MMP9	MMP1
	MMP13
	COL1A1
	SERPINB5
	SERPINB3
	COMP
	SERPIND1
	MMP11
	MXRA5

[truncated: 2 more sheets: Supplemental_Table_S11, Supplemental_Table_S12]
